# Supplementary material for: New Curculionoidea (Coleoptera) records for Quebec, Canada
Source: Zookeys. 2017 Jun 21;(681):95–117. doi: 10.3897/zookeys.681.12469 (PMC5523881; doi:10.3897/zookeys.681.12469)
Supplement: XML Treatment for Omphalapion hookerorum [file zookeys.681.12469-treatment3.xml]

<!DOCTYPE tp:taxon-treatment
  PUBLIC "-//TaxonX//DTD Taxonomic Treatment Publishing DTD v0 20100105//EN" "tax-treatment-NSO.dtd">
<tp:taxon-treatment xmlns:tp="http://www.plazi.org/taxpub"><tp:treatment-meta><kwd-group><label>Taxon classification</label><kwd><named-content xmlns:xlink="http://www.w3.org/1999/xlink" content-type="kingdom">Animalia</named-content></kwd><kwd><named-content xmlns:xlink="http://www.w3.org/1999/xlink" content-type="order">Coleoptera</named-content></kwd><kwd><named-content xmlns:xlink="http://www.w3.org/1999/xlink" content-type="family">Brentidae</named-content></kwd></kwd-group><mixed-citation publication-type="journal"><person-group><name><surname>de Tonnancour</surname><given-names>Pierre</given-names></name><name><surname>Anderson</surname><given-names>Robert S.</given-names></name><name><surname>Bouchard</surname><given-names>Patrice</given-names></name><name><surname>Chantal</surname><given-names>Claude</given-names></name><name><surname>Dumont</surname><given-names>Stéphane</given-names></name><name><surname>Vigneault</surname><given-names>Robert</given-names></name></person-group><article-title>New <tp:taxon-name><tp:taxon-name-part taxon-name-part-type="superfamily">Curculionoidea</tp:taxon-name-part></tp:taxon-name> (<tp:taxon-name><tp:taxon-name-part taxon-name-part-type="order">Coleoptera</tp:taxon-name-part></tp:taxon-name>) records for Quebec, Canada</article-title><source>Zookeys</source><day>21</day><month>6</month><year>2017</year><volume>2017</volume><issue>681</issue><fpage>95</fpage><lpage>117</lpage><pub-id pub-id-type="doi">10.3897/zookeys.681.12469</pub-id></mixed-citation></tp:treatment-meta><tp:nomenclature><tp:taxon-name>
                  <tp:taxon-name-part taxon-name-part-type="genus" reg="Omphalapion">Omphalapion</tp:taxon-name-part>
                  <tp:taxon-name-part taxon-name-part-type="species" reg="hookerorum">hookerorum</tp:taxon-name-part>
                </tp:taxon-name><tp:taxon-authority>(Kirby, 1808), new to Quebec</tp:taxon-authority><tp:nomenclature-citation-list><tp:nomenclature-citation><tp:taxon-name>
                  
                  
                </tp:taxon-name><comment>Species identification confirmed by RSA, 2015 </comment></tp:nomenclature-citation></tp:nomenclature-citation-list></tp:nomenclature><tp:treatment-sec sec-type="notes" id="SECID0EM2AE"><title>Note.</title><p>This Palaearctic adventive species was recorded for the first time in North America in 1993 based on specimens collected in Nova Scotia in 1990 (Peschken 1993 and <xref ref-type="bibr" rid="B36">Sampson and MacSween 1993</xref>, <italic>in</italic> <xref ref-type="bibr" rid="B23">Majka et al. 2007b</xref>). In Canada, it was subsequently released and is established as a biological control agent against scentless chamomile, <italic><tp:taxon-name><tp:taxon-name-part taxon-name-part-type="genus" reg="Tripleurospermum">Tripleurospermum</tp:taxon-name-part> <tp:taxon-name-part taxon-name-part-type="species" reg="inodorum">inodorum</tp:taxon-name-part></tp:taxon-name></italic> (L.) Sch.Bip. (= <italic><tp:taxon-name><tp:taxon-name-part taxon-name-part-type="genus" reg="Matricaria">Matricaria</tp:taxon-name-part> <tp:taxon-name-part taxon-name-part-type="species" reg="perforata">perforata</tp:taxon-name-part></tp:taxon-name></italic> Mérat) (<tp:taxon-name><tp:taxon-name-part taxon-name-part-type="family">Asteraceae</tp:taxon-name-part></tp:taxon-name>) in British Columbia, Alberta, Saskatchewan, and Manitoba (<xref ref-type="bibr" rid="B24">McClay and De Clerck-Floate 1999</xref>). It was also collected on stinking chamomile, <italic><tp:taxon-name><tp:taxon-name-part taxon-name-part-type="genus" reg="Anthemis">Anthemis</tp:taxon-name-part> <tp:taxon-name-part taxon-name-part-type="species" reg="cotula">cotula</tp:taxon-name-part></tp:taxon-name></italic> L. (<tp:taxon-name><tp:taxon-name-part taxon-name-part-type="family">Asteraceae</tp:taxon-name-part></tp:taxon-name>), in Nova Scotia (<xref ref-type="bibr" rid="B23">Majka et al. 2007b</xref>).</p></tp:treatment-sec><tp:treatment-sec sec-type="Specimen data" id="SECID0EP4AE"><title>Specimen data.</title><p>[MRC La ValléeduRichelieu] Saint-Charles-sur-Richelieu, 29VI2003, H. Miquet-Sage (3, <abbrev xmlns:xlink="http://www.w3.org/1999/xlink" xlink:title="Henri Miquet-Sage Insect Collection (private collection)" id="ABBRID0EV4AE" xlink:type="simple">CHMS</abbrev>; 1, <abbrev xmlns:xlink="http://www.w3.org/1999/xlink" xlink:title="Pierre de Tonnancour Insect Collection (private collection)" id="ABBRID0EZ4AE" xlink:type="simple">CPTO</abbrev>); [MRC Marguerite-D’Youville] Varennes, 30VI2008, C. Chantal (2, <abbrev xmlns:xlink="http://www.w3.org/1999/xlink" xlink:title="Claude Chantal Insect Collection (private collection)" id="ABBRID0E44AE" xlink:type="simple">CCCH</abbrev>); [MRC La ValléeduRichelieu] Mont-Saint-Hilaire, 2VII2008, H. Miquet-Sage (2, <abbrev xmlns:xlink="http://www.w3.org/1999/xlink" xlink:title="Henri Miquet-Sage Insect Collection (private collection)" id="ABBRID0EB5AE" xlink:type="simple">CHMS</abbrev>); [MRC Marguerite-D’Youville] Varennes, 2V2010, C. Chantal (2, <abbrev xmlns:xlink="http://www.w3.org/1999/xlink" xlink:title="Claude Chantal Insect Collection (private collection)" id="ABBRID0EF5AE" xlink:type="simple">CCCH</abbrev>; 1, <abbrev xmlns:xlink="http://www.w3.org/1999/xlink" xlink:title="Pierre de Tonnancour Insect Collection (private collection)" id="ABBRID0EJ5AE" xlink:type="simple">CPTO</abbrev>); same except: 20V2010 (1, <abbrev xmlns:xlink="http://www.w3.org/1999/xlink" xlink:title="Claude Chantal Insect Collection (private collection)" id="ABBRID0EN5AE" xlink:type="simple">CCCH</abbrev>), and 9VI2010 (1, <abbrev xmlns:xlink="http://www.w3.org/1999/xlink" xlink:title="Claude Chantal Insect Collection (private collection)" id="ABBRID0ER5AE" xlink:type="simple">CCCH</abbrev>); [MRC La ValléeduRichelieu] MontSaintHilaire, 13VI2010, H. Miquet-Sage (1, <abbrev xmlns:xlink="http://www.w3.org/1999/xlink" xlink:title="Pierre de Tonnancour Insect Collection (private collection)" id="ABBRID0EV5AE" xlink:type="simple">CPTO</abbrev>); [MRC Marguerite-D’Youville] Varennes, 30V2011, C. Chantal (1, <abbrev xmlns:xlink="http://www.w3.org/1999/xlink" xlink:title="Claude Chantal Insect Collection (private collection)" id="ABBRID0EZ5AE" xlink:type="simple">CCCH</abbrev>); same except 9VI2012 (1, <abbrev xmlns:xlink="http://www.w3.org/1999/xlink" xlink:title="Claude Chantal Insect Collection (private collection)" id="ABBRID0E45AE" xlink:type="simple">CCCH</abbrev>), and 21V2014 (1, <abbrev xmlns:xlink="http://www.w3.org/1999/xlink" xlink:title="Claude Chantal Insect Collection (private collection)" id="ABBRID0EB6AE" xlink:type="simple">CCCH</abbrev>); [MRC La ValléeduRichelieu] MontSaintHilaire, 12V2014, H. MiquetSage (1, <abbrev xmlns:xlink="http://www.w3.org/1999/xlink" xlink:title="Henri Miquet-Sage Insect Collection (private collection)" id="ABBRID0EF6AE" xlink:type="simple">CHMS</abbrev>); same except: 20VI2014 (1, <abbrev xmlns:xlink="http://www.w3.org/1999/xlink" xlink:title="Henri Miquet-Sage Insect Collection (private collection)" id="ABBRID0EJ6AE" xlink:type="simple">CHMS</abbrev>), and 25VI2014 (1, <abbrev xmlns:xlink="http://www.w3.org/1999/xlink" xlink:title="Henri Miquet-Sage Insect Collection (private collection)" id="ABBRID0EN6AE" xlink:type="simple">CHMS</abbrev>); [MRC Marguerite-D’Youville] Varennes, 7VI2015, C. Chantal (1, <abbrev xmlns:xlink="http://www.w3.org/1999/xlink" xlink:title="Claude Chantal Insect Collection (private collection)" id="ABBRID0ER6AE" xlink:type="simple">CCCH</abbrev>).</p></tp:treatment-sec><ref-list><ref id="B36"><mixed-citation xmlns:xlink="http://www.w3.org/1999/xlink" xlink:type="simple">
          <person-group><name name-style="western"><surname>Sampson</surname><given-names>MG</given-names></name><name name-style="western"><surname>MacSween</surname><given-names>T</given-names></name></person-group> (<year>1993</year>) <source>Biological control of weeds in Nova Scotia.</source> <publisher-name>Nova Scotia Department of Agriculture and Marketing</publisher-name>, <publisher-loc>Final Report TD63</publisher-loc>, <size units="page">47 pp</size>.</mixed-citation></ref><ref id="B23"><mixed-citation xmlns:xlink="http://www.w3.org/1999/xlink" xlink:type="simple">
          <person-group><name name-style="western"><surname>Majka</surname><given-names>CG</given-names></name><name name-style="western"><surname>Anderson</surname><given-names>RS</given-names></name><name name-style="western"><surname>Georgeson</surname><given-names>E</given-names></name></person-group> (<year>2007b</year>) <article-title>Introduced <tp:taxon-name><tp:taxon-name-part taxon-name-part-type="family">Apionidae</tp:taxon-name-part></tp:taxon-name> and <tp:taxon-name><tp:taxon-name-part taxon-name-part-type="family">Brentidae</tp:taxon-name-part></tp:taxon-name> (<tp:taxon-name><tp:taxon-name-part taxon-name-part-type="order">Coleoptera</tp:taxon-name-part></tp:taxon-name>: <tp:taxon-name><tp:taxon-name-part taxon-name-part-type="superfamily">Curculionoidea</tp:taxon-name-part></tp:taxon-name>) in the Maritime Provinces of Canada.</article-title> <source>Proceedings of the Entomological Society of Washington</source> <volume>109</volume>(<issue>1</issue>): <fpage>66</fpage>–<lpage>74</lpage>.</mixed-citation></ref><ref id="B24"><mixed-citation xmlns:xlink="http://www.w3.org/1999/xlink" xlink:type="simple">
          <person-group><name name-style="western"><surname>McClay</surname><given-names>A</given-names></name><name name-style="western"><surname>De Clerck-Floate</surname><given-names>R</given-names></name></person-group> (<year>1999</year>) <article-title>Establishment and early effects of <italic><tp:taxon-name><tp:taxon-name-part taxon-name-part-type="genus">Omphalapion</tp:taxon-name-part> <tp:taxon-name-part taxon-name-part-type="species">hookeri</tp:taxon-name-part></tp:taxon-name></italic> (Kirby) (<tp:taxon-name><tp:taxon-name-part taxon-name-part-type="order">Coleoptera</tp:taxon-name-part></tp:taxon-name>: <tp:taxon-name><tp:taxon-name-part taxon-name-part-type="family">Apionidae</tp:taxon-name-part></tp:taxon-name>) as a biological control agent for scentless chamomile, <italic><tp:taxon-name><tp:taxon-name-part taxon-name-part-type="genus">Matricaria</tp:taxon-name-part> <tp:taxon-name-part taxon-name-part-type="species">perforata</tp:taxon-name-part></tp:taxon-name></italic> Mérat (<tp:taxon-name><tp:taxon-name-part taxon-name-part-type="family">Asteraceae</tp:taxon-name-part></tp:taxon-name>).</article-title> <source>Biological Control</source> <volume>14</volume>: <fpage>85</fpage>–<lpage>95</lpage>. <ext-link xlink:type="simple" ext-link-type="doi" xlink:href="10.1006/bcon.1998.0679">https://doi.org/10.1006/bcon.1998.0679</ext-link></mixed-citation></ref></ref-list></tp:taxon-treatment>
