# Supplementary material for: New Curculionoidea (Coleoptera) records for Quebec, Canada
Source: Zookeys. 2017 Jun 21;(681):95–117. doi: 10.3897/zookeys.681.12469 (PMC5523881; doi:10.3897/zookeys.681.12469)
Supplement: XML Treatment for Ischnopterapion virens [file zookeys.681.12469-treatment4.xml]

<!DOCTYPE tp:taxon-treatment
  PUBLIC "-//TaxonX//DTD Taxonomic Treatment Publishing DTD v0 20100105//EN" "tax-treatment-NSO.dtd">
<tp:taxon-treatment xmlns:tp="http://www.plazi.org/taxpub"><tp:treatment-meta><kwd-group><label>Taxon classification</label><kwd><named-content xmlns:xlink="http://www.w3.org/1999/xlink" content-type="kingdom">Animalia</named-content></kwd><kwd><named-content xmlns:xlink="http://www.w3.org/1999/xlink" content-type="order">Coleoptera</named-content></kwd><kwd><named-content xmlns:xlink="http://www.w3.org/1999/xlink" content-type="family">Brentidae</named-content></kwd></kwd-group><mixed-citation publication-type="journal"><person-group><name><surname>de Tonnancour</surname><given-names>Pierre</given-names></name><name><surname>Anderson</surname><given-names>Robert S.</given-names></name><name><surname>Bouchard</surname><given-names>Patrice</given-names></name><name><surname>Chantal</surname><given-names>Claude</given-names></name><name><surname>Dumont</surname><given-names>Stéphane</given-names></name><name><surname>Vigneault</surname><given-names>Robert</given-names></name></person-group><article-title>New <tp:taxon-name><tp:taxon-name-part taxon-name-part-type="superfamily">Curculionoidea</tp:taxon-name-part></tp:taxon-name> (<tp:taxon-name><tp:taxon-name-part taxon-name-part-type="order">Coleoptera</tp:taxon-name-part></tp:taxon-name>) records for Quebec, Canada</article-title><source>Zookeys</source><day>21</day><month>6</month><year>2017</year><volume>2017</volume><issue>681</issue><fpage>95</fpage><lpage>117</lpage><pub-id pub-id-type="doi">10.3897/zookeys.681.12469</pub-id></mixed-citation></tp:treatment-meta><tp:nomenclature><tp:taxon-name>
                  <tp:taxon-name-part taxon-name-part-type="genus" reg="Ischnopterapion">Ischnopterapion</tp:taxon-name-part>
                  <tp:taxon-name-part taxon-name-part-type="species" reg="virens">virens</tp:taxon-name-part>
                </tp:taxon-name><tp:taxon-authority>(Herbst, 1797), new to Quebec</tp:taxon-authority><tp:nomenclature-citation-list><tp:nomenclature-citation><tp:taxon-name>
                  
                  
                </tp:taxon-name><comment>Species identification confirmed by RSA, 2016 </comment></tp:nomenclature-citation></tp:nomenclature-citation-list></tp:nomenclature><tp:treatment-sec sec-type="notes" id="SECID0E3AAG"><title>Note.</title><p>Widely distributed through most of the Palaearctic region (<xref ref-type="bibr" rid="B1">Alonso-Zarazaga 2011</xref>), this adventive species was recorded for the first time in North America in <!--PageBreak-->1994, in Pennsylvania (<xref ref-type="bibr" rid="B20">Hoebeke et al. 2000</xref>). Until now, it was known to occur in Canada only in the Maritime Provinces (<xref ref-type="bibr" rid="B10">Bousquet et al. 2013</xref>). It is considered a pest of clovers, <italic><tp:taxon-name><tp:taxon-name-part taxon-name-part-type="genus" reg="Trifolium">Trifolium</tp:taxon-name-part></tp:taxon-name></italic> L. spp. (<tp:taxon-name><tp:taxon-name-part taxon-name-part-type="family">Fabaceae</tp:taxon-name-part></tp:taxon-name>). It can be distinguished from the superficially similar <italic><tp:taxon-name><tp:taxon-name-part taxon-name-part-type="genus" reg="Stenopterapion">Stenopterapion</tp:taxon-name-part> <tp:taxon-name-part taxon-name-part-type="species" reg="meliloti">meliloti</tp:taxon-name-part></tp:taxon-name></italic> Kirby, 1808, by its smaller size and the bluish colour of its pronotum and venter (black in <italic><tp:taxon-name><tp:taxon-name-part taxon-name-part-type="genus" reg="Stenopterapion">S.</tp:taxon-name-part> <tp:taxon-name-part taxon-name-part-type="species" reg="meliloti">meliloti</tp:taxon-name-part></tp:taxon-name></italic>). As indicated by <xref ref-type="bibr" rid="B20">Hoebeke et al. (2000)</xref> and by the label data provided hereafter, the flight season extends until late in the year.</p></tp:treatment-sec><tp:treatment-sec sec-type="Specimen data" id="SECID0EWCAG"><title>Specimen data.</title><p>[MRC Haut-Richelieu] Henryville [dike adjacent to Réserve écologique Marcel-Raymond], 29IX2012, C. Chantal (2, <abbrev xmlns:xlink="http://www.w3.org/1999/xlink" xlink:title="Claude Chantal Insect Collection (private collection)" id="ABBRID0E3CAG" xlink:type="simple">CCCH</abbrev>); same except: 3X2013 (3, <abbrev xmlns:xlink="http://www.w3.org/1999/xlink" xlink:title="Claude Chantal Insect Collection (private collection)" id="ABBRID0EADAG" xlink:type="simple">CCCH</abbrev>); MRC Vaudreuil-Soulanges, Terrasse-Vaudreuil, 15IX2014 (15:00), white tulle fabric flight interception trap, P. de Tonnancour (1, <abbrev xmlns:xlink="http://www.w3.org/1999/xlink" xlink:title="Pierre de Tonnancour Insect Collection (private collection)" id="ABBRID0EEDAG" xlink:type="simple">CPTO</abbrev>); same except: 7X2014 (15:00) (1, <abbrev xmlns:xlink="http://www.w3.org/1999/xlink" xlink:title="Pierre de Tonnancour Insect Collection (private collection)" id="ABBRID0EIDAG" xlink:type="simple">CPTO</abbrev>) and 12X2014 (17:00) (1, <abbrev xmlns:xlink="http://www.w3.org/1999/xlink" xlink:title="Pierre de Tonnancour Insect Collection (private collection)" id="ABBRID0EMDAG" xlink:type="simple">CPTO</abbrev>); [MRC Coaticook] Waterville, 11VII2015, H. Miquet-Sage (1, <abbrev xmlns:xlink="http://www.w3.org/1999/xlink" xlink:title="Henri Miquet-Sage Insect Collection (private collection)" id="ABBRID0EQDAG" xlink:type="simple">CHMS</abbrev>); MRC Vaudreuil-Soulanges, Terrasse-Vaudreuil, 21IX2015 (12:30), white tulle fabric flight interception trap, P. de Tonnancour (1, <abbrev xmlns:xlink="http://www.w3.org/1999/xlink" xlink:title="Pierre de Tonnancour Insect Collection (private collection)" id="ABBRID0EUDAG" xlink:type="simple">CPTO</abbrev>); [MRC Marguerite-D’Youville] Varennes, 21IX2015, C. Chantal (1, <abbrev xmlns:xlink="http://www.w3.org/1999/xlink" xlink:title="Claude Chantal Insect Collection (private collection)" id="ABBRID0EYDAG" xlink:type="simple">CCCH</abbrev>); MRC Vaudreuil-Soulanges, Terrasse-Vaudreuil, 22IX2015 (15:00), white tulle fabric flight interception trap, P. de Tonnancour (1, <abbrev xmlns:xlink="http://www.w3.org/1999/xlink" xlink:title="Pierre de Tonnancour Insect Collection (private collection)" id="ABBRID0E3DAG" xlink:type="simple">CPTO</abbrev>); same except, 22IX2015 (15:00), beaten from <italic><tp:taxon-name><tp:taxon-name-part taxon-name-part-type="genus" reg="Oidium">Oidium</tp:taxon-name-part></tp:taxon-name></italic> infected foliage of <italic><tp:taxon-name><tp:taxon-name-part taxon-name-part-type="genus" reg="Helianthus">Helianthus</tp:taxon-name-part> <tp:taxon-name-part taxon-name-part-type="species" reg="strumosus">strumosus</tp:taxon-name-part></tp:taxon-name></italic>, (1, <abbrev xmlns:xlink="http://www.w3.org/1999/xlink" xlink:title="Pierre de Tonnancour Insect Collection (private collection)" id="ABBRID0ESEAG" xlink:type="simple">CPTO</abbrev>); same except: 27IX2015 (11:30, 13:30), white tulle fabric flight interception trap (2, <abbrev xmlns:xlink="http://www.w3.org/1999/xlink" xlink:title="Pierre de Tonnancour Insect Collection (private collection)" id="ABBRID0EWEAG" xlink:type="simple">CPTO</abbrev>); same except: 6X2015 (16:15) (1, <abbrev xmlns:xlink="http://www.w3.org/1999/xlink" xlink:title="Pierre de Tonnancour Insect Collection (private collection)" id="ABBRID0E1EAG" xlink:type="simple">CPTO</abbrev>), and 7X2015 (14:30–15:30) (3, <abbrev xmlns:xlink="http://www.w3.org/1999/xlink" xlink:title="Pierre de Tonnancour Insect Collection (private collection)" id="ABBRID0E5EAG" xlink:type="simple">CPTO</abbrev>); same except: 11X2015 (15:00), beaten from <italic><tp:taxon-name><tp:taxon-name-part taxon-name-part-type="genus" reg="Oidium">Oidium</tp:taxon-name-part></tp:taxon-name></italic> infested foliage of <italic><tp:taxon-name><tp:taxon-name-part taxon-name-part-type="genus" reg="Helianthus">Helianthus</tp:taxon-name-part> <tp:taxon-name-part taxon-name-part-type="species" reg="strumosus">strumosus</tp:taxon-name-part></tp:taxon-name></italic> (1, <abbrev xmlns:xlink="http://www.w3.org/1999/xlink" xlink:title="Pierre de Tonnancour Insect Collection (private collection)" id="ABBRID0EUFAG" xlink:type="simple">CPTO</abbrev>); same except: 12X2015 (11:00–15:00), white tulle fabric flight interception trap (8, <abbrev xmlns:xlink="http://www.w3.org/1999/xlink" xlink:title="Pierre de Tonnancour Insect Collection (private collection)" id="ABBRID0EYFAG" xlink:type="simple">CPTO</abbrev>; 2, <abbrev xmlns:xlink="http://www.w3.org/1999/xlink" xlink:title="Stéphane Dumont Insect Collection (private collection)" id="ABBRID0E3FAG" xlink:type="simple">CSDU</abbrev>); same except: 5XI2015 (14:00–15:00), climbing on pale house exterior wall (1, <abbrev xmlns:xlink="http://www.w3.org/1999/xlink" xlink:title="Pierre de Tonnancour Insect Collection (private collection)" id="ABBRID0EAGAG" xlink:type="simple">CPTO</abbrev>; 1, <abbrev xmlns:xlink="http://www.w3.org/1999/xlink" xlink:title="Robert Vigneault Insect Collection" id="ABBRID0EEGAG" xlink:type="simple">CRVI</abbrev>); same except: 6XI2015 (15:00) (1, <abbrev xmlns:xlink="http://www.w3.org/1999/xlink" xlink:title="Pierre de Tonnancour Insect Collection (private collection)" id="ABBRID0EIGAG" xlink:type="simple">CPTO</abbrev>), 9XI2015 (15:00) (1, <abbrev xmlns:xlink="http://www.w3.org/1999/xlink" xlink:title="Pierre de Tonnancour Insect Collection (private collection)" id="ABBRID0EMGAG" xlink:type="simple">CPTO</abbrev>), 19XI2015 (12:00) (1, <abbrev xmlns:xlink="http://www.w3.org/1999/xlink" xlink:title="Pierre de Tonnancour Insect Collection (private collection)" id="ABBRID0EQGAG" xlink:type="simple">CPTO</abbrev>), 26XI2015 (13:00) (1, <abbrev xmlns:xlink="http://www.w3.org/1999/xlink" xlink:title="Pierre de Tonnancour Insect Collection (private collection)" id="ABBRID0EUGAG" xlink:type="simple">CPTO</abbrev>), 27XI2015 (12:30) (1, <abbrev xmlns:xlink="http://www.w3.org/1999/xlink" xlink:title="Claude Chantal Insect Collection (private collection)" id="ABBRID0EYGAG" xlink:type="simple">CCCH</abbrev>), 11XII2015 (13:00–15:00) (4, <abbrev xmlns:xlink="http://www.w3.org/1999/xlink" xlink:title="Pierre de Tonnancour Insect Collection (private collection)" id="ABBRID0E3GAG" xlink:type="simple">CPTO</abbrev>), and 12XII2015 (12:00) (1, <abbrev xmlns:xlink="http://www.w3.org/1999/xlink" xlink:title="Pierre de Tonnancour Insect Collection (private collection)" id="ABBRID0EAHAG" xlink:type="simple">CPTO</abbrev>); Montreal, Parc Zotique-Racicot (45.5427, -73.6903), 11V2106, swept from <italic><tp:taxon-name><tp:taxon-name-part taxon-name-part-type="genus" reg="Trifolium">Trifolium</tp:taxon-name-part></tp:taxon-name></italic> sp., S. Dumont (6, <abbrev xmlns:xlink="http://www.w3.org/1999/xlink" xlink:title="Stéphane Dumont Insect Collection (private collection)" id="ABBRID0ELHAG" xlink:type="simple">CSDU</abbrev>); same except: 12-V-2016 (3, <abbrev xmlns:xlink="http://www.w3.org/1999/xlink" xlink:title="Stéphane Dumont Insect Collection (private collection)" id="ABBRID0EPHAG" xlink:type="simple">CSDU</abbrev>); MRC Haut-Richelieu, Henryville, dike adjacent to Réserve écologique Marcel-Raymond], 12V2016 (13:00–16:00), swept from grasses, <italic><tp:taxon-name><tp:taxon-name-part taxon-name-part-type="genus" reg="Equisetum">Equisetum</tp:taxon-name-part></tp:taxon-name></italic> and <italic><tp:taxon-name><tp:taxon-name-part taxon-name-part-type="genus" reg="Solidago">Solidago</tp:taxon-name-part></tp:taxon-name></italic>, P. de Tonnancour (1, <abbrev xmlns:xlink="http://www.w3.org/1999/xlink" xlink:title="Pierre de Tonnancour Insect Collection (private collection)" id="ABBRID0EBIAG" xlink:type="simple">CPTO</abbrev>); MRC Vaudreuil-Soulanges, Notre-Dame-de-l’Île-Perrot, 20V2016 (17:00), swept from <italic><tp:taxon-name><tp:taxon-name-part taxon-name-part-type="genus" reg="Trifolium">Trifolium</tp:taxon-name-part> <tp:taxon-name-part taxon-name-part-type="species" reg="pratense">pratense</tp:taxon-name-part></tp:taxon-name></italic>, P. de Tonnancour (11, <abbrev xmlns:xlink="http://www.w3.org/1999/xlink" xlink:title="Pierre de Tonnancour Insect Collection (private collection)" id="ABBRID0EQIAG" xlink:type="simple">CPTO</abbrev>); Montreal, Parc Zotique-Racicot (45.5427, -73.6903), 23V2106, swept from <italic><tp:taxon-name><tp:taxon-name-part taxon-name-part-type="genus" reg="Trifolium">Trifolium</tp:taxon-name-part></tp:taxon-name></italic> sp., S. Dumont (5, <abbrev xmlns:xlink="http://www.w3.org/1999/xlink" xlink:title="Stéphane Dumont Insect Collection (private collection)" id="ABBRID0E2IAG" xlink:type="simple">CSDU</abbrev>); same except: 24V2016 (2, <abbrev xmlns:xlink="http://www.w3.org/1999/xlink" xlink:title="Stéphane Dumont Insect Collection (private collection)" id="ABBRID0E6IAG" xlink:type="simple">CSDU</abbrev>); MRC Brome-Missisquoi, SaintArmand, 25V2016 (16:00), swept from <italic><tp:taxon-name><tp:taxon-name-part taxon-name-part-type="genus" reg="Trifolium">Trifolium</tp:taxon-name-part> <tp:taxon-name-part taxon-name-part-type="species" reg="pratense">pratense</tp:taxon-name-part></tp:taxon-name></italic>, P. de Tonnancour (6, <abbrev xmlns:xlink="http://www.w3.org/1999/xlink" xlink:title="Pierre de Tonnancour Insect Collection (private collection)" id="ABBRID0EOJAG" xlink:type="simple">CPTO</abbrev>); MRC Vaudreuil-Soulanges, Saint-Lazare, 29VI2013 (16:00–17:00), swept from <italic><tp:taxon-name><tp:taxon-name-part taxon-name-part-type="genus" reg="Trifolium">Trifolium</tp:taxon-name-part> <tp:taxon-name-part taxon-name-part-type="species" reg="pratense">pratense</tp:taxon-name-part></tp:taxon-name></italic>, P. de Tonnancour (2, <abbrev xmlns:xlink="http://www.w3.org/1999/xlink" xlink:title="Pierre de Tonnancour Insect Collection (private collection)" id="ABBRID0E4JAG" xlink:type="simple">CPTO</abbrev>); MRC Laval, Laval, rue des Charmes (45.5884, -73.8244), 20VII2016 (15:00), swept from <italic><tp:taxon-name><tp:taxon-name-part taxon-name-part-type="genus" reg="Trifolium">Trifolium</tp:taxon-name-part> <tp:taxon-name-part taxon-name-part-type="species" reg="pratense">pratense</tp:taxon-name-part></tp:taxon-name></italic>, P. de Tonnancour (2, <abbrev xmlns:xlink="http://www.w3.org/1999/xlink" xlink:title="Pierre de Tonnancour Insect Collection (private collection)" id="ABBRID0EMKAG" xlink:type="simple">CPTO</abbrev>); MRC Vaudreuil-Soulanges, Terrasse-Vaudreuil, 10XI2016 (15:00), climbing on pale house exterior wall (1, <abbrev xmlns:xlink="http://www.w3.org/1999/xlink" xlink:title="Pierre de Tonnancour Insect Collection (private collection)" id="ABBRID0EQKAG" xlink:type="simple">CPTO</abbrev>).</p></tp:treatment-sec><ref-list><ref id="B1"><mixed-citation xmlns:xlink="http://www.w3.org/1999/xlink" xlink:type="simple">
          <person-group><name name-style="western"><surname>Alonso-Zarazaga</surname><given-names>MA</given-names></name></person-group> (<year>2011</year>) <article-title>Family <tp:taxon-name><tp:taxon-name-part taxon-name-part-type="family">Apionidae</tp:taxon-name-part></tp:taxon-name> Schoenherr, 1823.</article-title> In: <person-group><name name-style="western"><surname>Löbl</surname><given-names>I</given-names></name><name name-style="western"><surname>Smetana</surname><given-names>A</given-names></name></person-group> (<role>Eds</role>) <issue-title>Catalogue of Palaearctic Coleoptera.</issue-title> <source>Volume 7. <tp:taxon-name><tp:taxon-name-part taxon-name-part-type="superfamily">Curculionoidea</tp:taxon-name-part></tp:taxon-name> I. Apollo Books, Stenstrup</source>, <fpage>148</fpage>–<lpage>176</lpage>.</mixed-citation></ref><ref id="B20"><mixed-citation xmlns:xlink="http://www.w3.org/1999/xlink" xlink:type="simple">
          <person-group><name name-style="western"><surname>Hoebeke</surname><given-names>ER</given-names></name><name name-style="western"><surname>Byers</surname><given-names>RA</given-names></name><name name-style="western"><surname>Alonso-Zarazaga</surname><given-names>MA</given-names></name><name name-style="western"><surname>Stimmel</surname><given-names>JF</given-names></name></person-group> (<year>2000</year>) <article-title><tp:taxon-name><tp:taxon-name-part taxon-name-part-type="genus">Ischnopterapion</tp:taxon-name-part> (<tp:taxon-name-part taxon-name-part-type="subgenus">Chlorapion</tp:taxon-name-part>) <tp:taxon-name-part taxon-name-part-type="species">virens</tp:taxon-name-part></tp:taxon-name> (Herbst) (<tp:taxon-name><tp:taxon-name-part taxon-name-part-type="order">Coleoptera</tp:taxon-name-part></tp:taxon-name>: <tp:taxon-name><tp:taxon-name-part taxon-name-part-type="superfamily">Curculionoidea</tp:taxon-name-part></tp:taxon-name>: <tp:taxon-name><tp:taxon-name-part taxon-name-part-type="family">Brentidae</tp:taxon-name-part></tp:taxon-name>: <tp:taxon-name><tp:taxon-name-part taxon-name-part-type="subfamily">Apioninae</tp:taxon-name-part></tp:taxon-name>), a Palearctic clover pest new to North America: Recognition features, distribution, and bionomics.</article-title> <source>Proceedings of the Entomological Society of Washington</source> <volume>102</volume>(<issue>1</issue>): <fpage>151</fpage>–<lpage>161</lpage>.</mixed-citation></ref><ref id="B10"><mixed-citation xmlns:xlink="http://www.w3.org/1999/xlink" xlink:type="simple">
          <person-group><name name-style="western"><surname>Bousquet</surname><given-names>Y</given-names></name><name name-style="western"><surname>Bouchard</surname><given-names>P</given-names></name><name name-style="western"><surname>Davies</surname><given-names>AE</given-names></name><name name-style="western"><surname>Sikes</surname><given-names>DS</given-names></name></person-group> (<year>2013</year>) <source>Checklist of Beetles of Canada and Alaska. Second edition.</source> <publisher-name>Pensoft</publisher-name>, <publisher-loc>Sofia</publisher-loc>, <size units="page">402 pp</size>.</mixed-citation></ref></ref-list></tp:taxon-treatment>
