# Supplementary material for: New Curculionoidea (Coleoptera) records for Quebec, Canada
Source: Zookeys. 2017 Jun 21;(681):95–117. doi: 10.3897/zookeys.681.12469 (PMC5523881; doi:10.3897/zookeys.681.12469)
Supplement: XML Treatment for Coelocephalapion emaciipes [file zookeys.681.12469-treatment5.xml]

<!DOCTYPE tp:taxon-treatment
  PUBLIC "-//TaxonX//DTD Taxonomic Treatment Publishing DTD v0 20100105//EN" "tax-treatment-NSO.dtd">
<tp:taxon-treatment xmlns:tp="http://www.plazi.org/taxpub"><tp:treatment-meta><kwd-group><label>Taxon classification</label><kwd><named-content xmlns:xlink="http://www.w3.org/1999/xlink" content-type="kingdom">Animalia</named-content></kwd><kwd><named-content xmlns:xlink="http://www.w3.org/1999/xlink" content-type="order">Coleoptera</named-content></kwd><kwd><named-content xmlns:xlink="http://www.w3.org/1999/xlink" content-type="family">Brentidae</named-content></kwd></kwd-group><mixed-citation publication-type="journal"><person-group><name><surname>de Tonnancour</surname><given-names>Pierre</given-names></name><name><surname>Anderson</surname><given-names>Robert S.</given-names></name><name><surname>Bouchard</surname><given-names>Patrice</given-names></name><name><surname>Chantal</surname><given-names>Claude</given-names></name><name><surname>Dumont</surname><given-names>Stéphane</given-names></name><name><surname>Vigneault</surname><given-names>Robert</given-names></name></person-group><article-title>New <tp:taxon-name><tp:taxon-name-part taxon-name-part-type="superfamily">Curculionoidea</tp:taxon-name-part></tp:taxon-name> (<tp:taxon-name><tp:taxon-name-part taxon-name-part-type="order">Coleoptera</tp:taxon-name-part></tp:taxon-name>) records for Quebec, Canada</article-title><source>Zookeys</source><day>21</day><month>6</month><year>2017</year><volume>2017</volume><issue>681</issue><fpage>95</fpage><lpage>117</lpage><pub-id pub-id-type="doi">10.3897/zookeys.681.12469</pub-id></mixed-citation></tp:treatment-meta><tp:nomenclature><tp:taxon-name>
                  <tp:taxon-name-part taxon-name-part-type="genus" reg="Coelocephalapion">Coelocephalapion</tp:taxon-name-part>
                  <tp:taxon-name-part taxon-name-part-type="species" reg="emaciipes">emaciipes</tp:taxon-name-part>
                </tp:taxon-name><tp:taxon-authority>(Fall, 1898), new to Quebec</tp:taxon-authority><tp:nomenclature-citation-list><tp:nomenclature-citation><tp:taxon-name>
                  
                  
                </tp:taxon-name><comment>Species identification confirmed by RSA, 2016 </comment></tp:nomenclature-citation></tp:nomenclature-citation-list></tp:nomenclature><tp:treatment-sec sec-type="notes" id="SECID0E1LAG"><title>Note.</title><p>The occurrence of this small native pale-legged species in the province was expected as it was previously known in Canada from Ontario and the Maritime Provinces. Although this species has been tentatively associated with tick-trefoil, <italic><tp:taxon-name><tp:taxon-name-part taxon-name-part-type="genus" reg="Desmodium">Desmodium</tp:taxon-name-part></tp:taxon-name></italic> Desv. sp. (<tp:taxon-name><tp:taxon-name-part taxon-name-part-type="family">Fabaceae</tp:taxon-name-part></tp:taxon-name>), based on the very few available data at the time (<xref ref-type="bibr" rid="B11">Bright 1993</xref>), it is worth noting that most of the specimens caught in 2016 were found in association with <italic><tp:taxon-name><tp:taxon-name-part taxon-name-part-type="genus" reg="Scirpus">Scirpus</tp:taxon-name-part></tp:taxon-name></italic> L. spp. (<tp:taxon-name><tp:taxon-name-part taxon-name-part-type="family">Cyperaceae</tp:taxon-name-part></tp:taxon-name>) in wet habitats.</p></tp:treatment-sec><tp:treatment-sec sec-type="Specimen data" id="SECID0E3MAG"><title>Specimen data.</title><p>[MRC Marguerite-D’Youville] Varennes, 30VI2014, C. Chantal (1, <abbrev xmlns:xlink="http://www.w3.org/1999/xlink" xlink:title="Claude Chantal Insect Collection (private collection)" id="ABBRID0ECNAG" xlink:type="simple">CCCH</abbrev>); same except: 15V2015 (1, <abbrev xmlns:xlink="http://www.w3.org/1999/xlink" xlink:title="Claude Chantal Insect Collection (private collection)" id="ABBRID0EGNAG" xlink:type="simple">CCCH</abbrev>); MRC Vaudreuil-Soulanges, Notre-Dame-de-l’Île-Perrot, 11V2016 (13:00), swept from <italic><tp:taxon-name><tp:taxon-name-part taxon-name-part-type="genus" reg="Scirpus">Scirpus</tp:taxon-name-part> <tp:taxon-name-part taxon-name-part-type="species" reg="atrovirens">atrovirens</tp:taxon-name-part></tp:taxon-name></italic> (1, <abbrev xmlns:xlink="http://www.w3.org/1999/xlink" xlink:title="Pierre de Tonnancour Insect Collection (private collection)" id="ABBRID0EVNAG" xlink:type="simple">CPTO</abbrev>); same except: 14V2016 (15:00) (1, <abbrev xmlns:xlink="http://www.w3.org/1999/xlink" xlink:title="Pierre de Tonnancour Insect Collection (private collection)" id="ABBRID0EZNAG" xlink:type="simple">CPTO</abbrev>); [MRC Deux-Montagnes] Parc national d’Oka, 19V2016, swept from herbs in field (2, <abbrev xmlns:xlink="http://www.w3.org/1999/xlink" xlink:title="Robert Vigneault Insect Collection" id="ABBRID0E4NAG" xlink:type="simple">CRVI</abbrev>); MRC Brome-Missisquoi, SaintArmand, 25V2016 (15:00), swept from <italic><tp:taxon-name><tp:taxon-name-part taxon-name-part-type="genus" reg="Scirpus">Scirpus</tp:taxon-name-part></tp:taxon-name></italic> sp. (2, <abbrev xmlns:xlink="http://www.w3.org/1999/xlink" xlink:title="Pierre de Tonnancour Insect Collection (private collection)" id="ABBRID0EIOAG" xlink:type="simple">CPTO</abbrev>).</p></tp:treatment-sec><ref-list><ref id="B11"><mixed-citation xmlns:xlink="http://www.w3.org/1999/xlink" xlink:type="simple">
          <person-group><name name-style="western"><surname>Bright</surname><given-names>DE</given-names></name></person-group> (<year>1993</year>) <source>The insects and arachnids of Canada. Part 21. The Weevils of Canada and Alaska. Volume 1. <tp:taxon-name><tp:taxon-name-part taxon-name-part-type="order">Coleoptera</tp:taxon-name-part></tp:taxon-name>: <tp:taxon-name><tp:taxon-name-part taxon-name-part-type="superfamily">Curculionoidea</tp:taxon-name-part></tp:taxon-name>, excluding <tp:taxon-name><tp:taxon-name-part taxon-name-part-type="family">Scolytidae</tp:taxon-name-part></tp:taxon-name> and <tp:taxon-name><tp:taxon-name-part taxon-name-part-type="family">Curculionidae</tp:taxon-name-part></tp:taxon-name>.</source> <publisher-name>Agriculture Canada Publication 1882</publisher-name>, <publisher-loc>Ottawa</publisher-loc>, <size units="page">217 pp</size>.</mixed-citation></ref></ref-list></tp:taxon-treatment>
