# Supplementary material for: New Curculionoidea (Coleoptera) records for Quebec, Canada
Source: Zookeys. 2017 Jun 21;(681):95–117. doi: 10.3897/zookeys.681.12469 (PMC5523881; doi:10.3897/zookeys.681.12469)
Supplement: XML Treatment for Pseudanthonomus helvolus [file zookeys.681.12469-treatment7.xml]

<!DOCTYPE tp:taxon-treatment
  PUBLIC "-//TaxonX//DTD Taxonomic Treatment Publishing DTD v0 20100105//EN" "tax-treatment-NSO.dtd">
<tp:taxon-treatment xmlns:tp="http://www.plazi.org/taxpub"><tp:treatment-meta><kwd-group><label>Taxon classification</label><kwd><named-content xmlns:xlink="http://www.w3.org/1999/xlink" content-type="kingdom">Animalia</named-content></kwd><kwd><named-content xmlns:xlink="http://www.w3.org/1999/xlink" content-type="order">Coleoptera</named-content></kwd><kwd><named-content xmlns:xlink="http://www.w3.org/1999/xlink" content-type="family">Curculionidae</named-content></kwd></kwd-group><mixed-citation publication-type="journal"><person-group><name><surname>de Tonnancour</surname><given-names>Pierre</given-names></name><name><surname>Anderson</surname><given-names>Robert S.</given-names></name><name><surname>Bouchard</surname><given-names>Patrice</given-names></name><name><surname>Chantal</surname><given-names>Claude</given-names></name><name><surname>Dumont</surname><given-names>Stéphane</given-names></name><name><surname>Vigneault</surname><given-names>Robert</given-names></name></person-group><article-title>New <tp:taxon-name><tp:taxon-name-part taxon-name-part-type="superfamily">Curculionoidea</tp:taxon-name-part></tp:taxon-name> (<tp:taxon-name><tp:taxon-name-part taxon-name-part-type="order">Coleoptera</tp:taxon-name-part></tp:taxon-name>) records for Quebec, Canada</article-title><source>Zookeys</source><day>21</day><month>6</month><year>2017</year><volume>2017</volume><issue>681</issue><fpage>95</fpage><lpage>117</lpage><pub-id pub-id-type="doi">10.3897/zookeys.681.12469</pub-id></mixed-citation></tp:treatment-meta><tp:nomenclature><tp:taxon-name>
                  <tp:taxon-name-part taxon-name-part-type="genus" reg="Pseudanthonomus">Pseudanthonomus</tp:taxon-name-part>
                  <tp:taxon-name-part taxon-name-part-type="species" reg="helvolus">helvolus</tp:taxon-name-part>
                </tp:taxon-name><tp:taxon-authority>(Boheman, 1843), new to Quebec</tp:taxon-authority><tp:nomenclature-citation-list><tp:nomenclature-citation><tp:taxon-name>
                  
                  
                </tp:taxon-name><comment>Species identification confirmed by RSA, 2016 </comment></tp:nomenclature-citation></tp:nomenclature-citation-list></tp:nomenclature><tp:treatment-sec sec-type="notes" id="SECID0EYWAG"><title>Note.</title><p>This native species is associated with witch hazel, <italic><tp:taxon-name><tp:taxon-name-part taxon-name-part-type="genus" reg="Hamamelis">Hamamelis</tp:taxon-name-part> <tp:taxon-name-part taxon-name-part-type="species" reg="virginiana">virginiana</tp:taxon-name-part></tp:taxon-name></italic> L. (<tp:taxon-name><tp:taxon-name-part taxon-name-part-type="family">Hamamelidaceae</tp:taxon-name-part></tp:taxon-name>) (<xref ref-type="bibr" rid="B14">Clark 1987</xref>). Adults emerging from hibernation are active from mid-May to early July, and those from the current-year generation emerge from mid-August to early September and then hibernate until the following spring (<xref ref-type="bibr" rid="B18">DeSteven 1981</xref>).</p></tp:treatment-sec><tp:treatment-sec sec-type="Specimen data" id="SECID0EWXAG"><title>Specimen data.</title><p>MRC Deux-Montagnes, Parc national d’Oka (45.4916, 74.0137), 30VI2015 (17:00), beaten from <italic><tp:taxon-name><tp:taxon-name-part taxon-name-part-type="genus" reg="Hamamelis">Hamamelis</tp:taxon-name-part> <tp:taxon-name-part taxon-name-part-type="species" reg="virginiana">virginiana</tp:taxon-name-part></tp:taxon-name></italic>, P. de Tonnancour &amp; R. Vigneault (4, <abbrev xmlns:xlink="http://www.w3.org/1999/xlink" xlink:title="Pierre de Tonnancour Insect Collection (private collection)" id="ABBRID0EHYAG" xlink:type="simple">CPTO</abbrev>; 5, <abbrev xmlns:xlink="http://www.w3.org/1999/xlink" xlink:title="Robert Vigneault Insect Collection" id="ABBRID0ELYAG" xlink:type="simple">CRVI</abbrev>); same except: 2VII2015 (18:00) (16, <abbrev xmlns:xlink="http://www.w3.org/1999/xlink" xlink:title="Pierre de Tonnancour Insect Collection (private collection)" id="ABBRID0EPYAG" xlink:type="simple">CPTO</abbrev>) and 5VII2015 (18:00) (1, <abbrev xmlns:xlink="http://www.w3.org/1999/xlink" xlink:title="Claude Chantal Insect Collection (private collection)" id="ABBRID0ETYAG" xlink:type="simple">CCCH</abbrev>; 6, <abbrev xmlns:xlink="http://www.w3.org/1999/xlink" xlink:title="Pierre de Tonnancour Insect Collection (private collection)" id="ABBRID0EXYAG" xlink:type="simple">CPTO</abbrev>); same except: 5IX2015 (17:00), R. Vigneault (1, <abbrev xmlns:xlink="http://www.w3.org/1999/xlink" xlink:title="Pierre de Tonnancour Insect Collection (private collection)" id="ABBRID0E2YAG" xlink:type="simple">CPTO</abbrev>) and 20VIII2016 (2, <abbrev xmlns:xlink="http://www.w3.org/1999/xlink" xlink:title="Robert Vigneault Insect Collection" id="ABBRID0E6YAG" xlink:type="simple">CRVI</abbrev>); same except: 27-VIII-2016 (14:00), P. de Tonnancour (2, <named-content xmlns:xlink="http://www.w3.org/1999/xlink" content-type="dwc:institutional_code" xlink:type="simple">CNCI</named-content>; 2 <named-content xmlns:xlink="http://www.w3.org/1999/xlink" content-type="dwc:institutional_code" xlink:type="simple">CMNC</named-content>; 13, <abbrev xmlns:xlink="http://www.w3.org/1999/xlink" xlink:title="Pierre de Tonnancour Insect Collection (private collection)" id="ABBRID0ENZAG" xlink:type="simple">CPTO</abbrev>; 1, <abbrev xmlns:xlink="http://www.w3.org/1999/xlink" xlink:title="Stéphane Dumont Insect Collection (private collection)" id="ABBRID0ERZAG" xlink:type="simple">CSDU</abbrev>); same except: (45.4619, 74.0489), 27VIII2016 (16:00) (1, <abbrev xmlns:xlink="http://www.w3.org/1999/xlink" xlink:title="Pierre de Tonnancour Insect Collection (private collection)" id="ABBRID0EVZAG" xlink:type="simple">CPTO</abbrev>; 3, <abbrev xmlns:xlink="http://www.w3.org/1999/xlink" xlink:title="Robert Vigneault Insect Collection" id="ABBRID0EZZAG" xlink:type="simple">CRVI</abbrev>).</p></tp:treatment-sec><ref-list><ref id="B14"><mixed-citation xmlns:xlink="http://www.w3.org/1999/xlink" xlink:type="simple">
          <person-group><name name-style="western"><surname>Clark</surname><given-names>WE</given-names></name></person-group> (<year>1987</year>) <article-title>Revision of the Nearctic species of <italic><tp:taxon-name><tp:taxon-name-part taxon-name-part-type="genus">Pseudanthonomus</tp:taxon-name-part></tp:taxon-name></italic> Dietz (<tp:taxon-name><tp:taxon-name-part taxon-name-part-type="order">Coleoptera</tp:taxon-name-part></tp:taxon-name>: <tp:taxon-name><tp:taxon-name-part taxon-name-part-type="family">Curculionidae</tp:taxon-name-part></tp:taxon-name>).</article-title> <source>The Coleopterists Bulletin</source> <volume>41</volume>: <fpage>263</fpage>–<lpage>285</lpage>.</mixed-citation></ref><ref id="B18"><mixed-citation xmlns:xlink="http://www.w3.org/1999/xlink" xlink:type="simple">
          <person-group><name name-style="western"><surname>DeSteven</surname><given-names>D</given-names></name></person-group> (<year>1981</year>) <article-title>Abundance and survival of a seed infesting weevil, <italic><tp:taxon-name><tp:taxon-name-part taxon-name-part-type="genus">Pseudanthonomus</tp:taxon-name-part> <tp:taxon-name-part taxon-name-part-type="species">hamamelidis</tp:taxon-name-part></tp:taxon-name></italic> (<tp:taxon-name><tp:taxon-name-part taxon-name-part-type="order">Coleoptera</tp:taxon-name-part></tp:taxon-name>: <tp:taxon-name><tp:taxon-name-part taxon-name-part-type="family">Curculionidae</tp:taxon-name-part></tp:taxon-name>) on its variablefruiting host plant, witch hazel (<italic><tp:taxon-name><tp:taxon-name-part taxon-name-part-type="genus">Hamamelis</tp:taxon-name-part> <tp:taxon-name-part taxon-name-part-type="species">virginiana</tp:taxon-name-part></tp:taxon-name></italic>).</article-title> <source>Ecological Entomology</source> <volume>6</volume>(<issue>4</issue>): <fpage>387</fpage>–<lpage>396</lpage>. <ext-link xlink:type="simple" ext-link-type="doi" xlink:href="10.1111/j.1365-2311.1981.tb00629.x">https://doi.org/10.1111/j.1365-2311.1981.tb00629.x</ext-link></mixed-citation></ref></ref-list></tp:taxon-treatment>
