# Supplementary material for: New Curculionoidea (Coleoptera) records for Quebec, Canada
Source: Zookeys. 2017 Jun 21;(681):95–117. doi: 10.3897/zookeys.681.12469 (PMC5523881; doi:10.3897/zookeys.681.12469)
Supplement: XML Treatment for Curculio rubidus [file zookeys.681.12469-treatment8.xml]

<!DOCTYPE tp:taxon-treatment
  PUBLIC "-//TaxonX//DTD Taxonomic Treatment Publishing DTD v0 20100105//EN" "tax-treatment-NSO.dtd">
<tp:taxon-treatment xmlns:tp="http://www.plazi.org/taxpub"><tp:treatment-meta><kwd-group><label>Taxon classification</label><kwd><named-content xmlns:xlink="http://www.w3.org/1999/xlink" content-type="kingdom">Animalia</named-content></kwd><kwd><named-content xmlns:xlink="http://www.w3.org/1999/xlink" content-type="order">Coleoptera</named-content></kwd><kwd><named-content xmlns:xlink="http://www.w3.org/1999/xlink" content-type="family">Curculionidae</named-content></kwd></kwd-group><mixed-citation publication-type="journal"><person-group><name><surname>de Tonnancour</surname><given-names>Pierre</given-names></name><name><surname>Anderson</surname><given-names>Robert S.</given-names></name><name><surname>Bouchard</surname><given-names>Patrice</given-names></name><name><surname>Chantal</surname><given-names>Claude</given-names></name><name><surname>Dumont</surname><given-names>Stéphane</given-names></name><name><surname>Vigneault</surname><given-names>Robert</given-names></name></person-group><article-title>New <tp:taxon-name><tp:taxon-name-part taxon-name-part-type="superfamily">Curculionoidea</tp:taxon-name-part></tp:taxon-name> (<tp:taxon-name><tp:taxon-name-part taxon-name-part-type="order">Coleoptera</tp:taxon-name-part></tp:taxon-name>) records for Quebec, Canada</article-title><source>Zookeys</source><day>21</day><month>6</month><year>2017</year><volume>2017</volume><issue>681</issue><fpage>95</fpage><lpage>117</lpage><pub-id pub-id-type="doi">10.3897/zookeys.681.12469</pub-id></mixed-citation></tp:treatment-meta><tp:nomenclature><tp:taxon-name>
                  <tp:taxon-name-part taxon-name-part-type="genus" reg="Curculio">Curculio</tp:taxon-name-part>
                  <tp:taxon-name-part taxon-name-part-type="species" reg="rubidus">rubidus</tp:taxon-name-part>
                </tp:taxon-name><tp:taxon-authority>(Gyllenhal, 1835), new to Canada</tp:taxon-authority><tp:nomenclature-citation-list><tp:nomenclature-citation><tp:taxon-name>
                  
                  
                </tp:taxon-name><comment>Species identification confirmed by RSA, 2015 </comment></tp:nomenclature-citation></tp:nomenclature-citation-list></tp:nomenclature><tp:treatment-sec sec-type="notes" id="SECID0EN2AG"><title>Note.</title><p>This record comes three years after the first North American detection of the species in Michigan (<xref ref-type="bibr" rid="B4">Anderson et al. 2013</xref>) and is based on the incidental finding in the Montreal area (Notre-Dame-de l’Île-Perrot) of a single specimen in 2013 and of dozens of additional specimens 2–3 years later. This widespread Palaearctic species is easily separated from all North American native <italic><tp:taxon-name><tp:taxon-name-part taxon-name-part-type="genus" reg="Curculio">Curculio</tp:taxon-name-part></tp:taxon-name></italic> species by its very small size (&lt;3.5mm), lack of femoral teeth and association with birch, <italic><tp:taxon-name><tp:taxon-name-part taxon-name-part-type="genus" reg="Betula">Betula</tp:taxon-name-part></tp:taxon-name></italic> L. spp. All specimens recorded in Quebec were collected in a stand of gray birch, <italic><tp:taxon-name><tp:taxon-name-part taxon-name-part-type="genus" reg="Betula">Betula</tp:taxon-name-part> <tp:taxon-name-part taxon-name-part-type="species" reg="populifolia">populifolia</tp:taxon-name-part></tp:taxon-name></italic> Marshall (<tp:taxon-name><tp:taxon-name-part taxon-name-part-type="family">Betulaceae</tp:taxon-name-part></tp:taxon-name>), and most were directly beaten from gray birch. Adults are said to be active from May to October in Europe (<xref ref-type="bibr" rid="B21">Hoffmann 1954</xref>; as “<italic><tp:taxon-name><tp:taxon-name-part taxon-name-part-type="genus" reg="Balaninus">Balaninus</tp:taxon-name-part> <tp:taxon-name-part taxon-name-part-type="species" reg="undulatus">undulatus</tp:taxon-name-part></tp:taxon-name></italic> Herbst, 1795”), but all specimens reported herein were captured in August (except <!--PageBreak-->three specimens caught on September 1, 2016). This species is also newly recorded from Ontario, based on a specimen photographed by Burke Korol in Barrie, Simcoe County, on August 21, 2015 and posted on <ext-link xmlns:xlink="http://www.w3.org/1999/xlink" xlink:type="simple" ext-link-type="uri" xlink:href="http://bugguide.net">bugguide.net</ext-link> (<ext-link xmlns:xlink="http://www.w3.org/1999/xlink" xlink:type="simple" ext-link-type="uri" xlink:href="http://bugguide.net/node/view/1127147">http://bugguide.net/node/view/1127147</ext-link>).</p></tp:treatment-sec><tp:treatment-sec sec-type="Specimen data" id="SECID0EQ4AG"><title>Specimen data.</title><p>MRC Vaudreuil-Soulanges, Notre-Dame-de-l’Île-Perrot, 10VIII2013 (17:00), beaten from <italic><tp:taxon-name><tp:taxon-name-part taxon-name-part-type="genus" reg="Quercus">Quercus</tp:taxon-name-part> <tp:taxon-name-part taxon-name-part-type="species" reg="rubra">rubra</tp:taxon-name-part></tp:taxon-name></italic>, P. de Tonnancour (1, <abbrev xmlns:xlink="http://www.w3.org/1999/xlink" xlink:title="Pierre de Tonnancour Insect Collection (private collection)" id="ABBRID0EB5AG" xlink:type="simple">CPTO</abbrev>); same except: 8VIII2015 (15:00), beaten from <italic><tp:taxon-name><tp:taxon-name-part taxon-name-part-type="genus" reg="Alnus">Alnus</tp:taxon-name-part> <tp:taxon-name-part taxon-name-part-type="species" reg="rugosa">rugosa</tp:taxon-name-part></tp:taxon-name></italic> (1, <abbrev xmlns:xlink="http://www.w3.org/1999/xlink" xlink:title="Pierre de Tonnancour Insect Collection (private collection)" id="ABBRID0EQ5AG" xlink:type="simple">CPTO</abbrev>), beaten from <italic><tp:taxon-name><tp:taxon-name-part taxon-name-part-type="genus" reg="Betula">Betula</tp:taxon-name-part> <tp:taxon-name-part taxon-name-part-type="species" reg="populifolia">populifolia</tp:taxon-name-part></tp:taxon-name></italic> (2, <abbrev xmlns:xlink="http://www.w3.org/1999/xlink" xlink:title="Pierre de Tonnancour Insect Collection (private collection)" id="ABBRID0E65AG" xlink:type="simple">CPTO</abbrev>) or swept from various herbaceous plants in gray birch stand (1, <abbrev xmlns:xlink="http://www.w3.org/1999/xlink" xlink:title="Pierre de Tonnancour Insect Collection (private collection)" id="ABBRID0ED6AG" xlink:type="simple">CPTO</abbrev>); same except: 10VIII2015 (13:00), swept from various herbaceous plants in gray birch stand (2, <abbrev xmlns:xlink="http://www.w3.org/1999/xlink" xlink:title="Pierre de Tonnancour Insect Collection (private collection)" id="ABBRID0EH6AG" xlink:type="simple">CPTO</abbrev>); same except: 16VIII2015 (15:00), beaten from <italic><tp:taxon-name><tp:taxon-name-part taxon-name-part-type="genus" reg="Betula">Betula</tp:taxon-name-part> <tp:taxon-name-part taxon-name-part-type="species" reg="populifolia">populifolia</tp:taxon-name-part></tp:taxon-name></italic> (4, <abbrev xmlns:xlink="http://www.w3.org/1999/xlink" xlink:title="Charles W. O’Brien Insect Collection (private collection)" id="ABBRID0EW6AG" xlink:type="simple">CCOB</abbrev>; 5, <named-content xmlns:xlink="http://www.w3.org/1999/xlink" content-type="dwc:institutional_code" xlink:type="simple">CMNC</named-content>; 5, <named-content xmlns:xlink="http://www.w3.org/1999/xlink" content-type="dwc:institutional_code" xlink:type="simple">CNCI</named-content>; 18, <abbrev xmlns:xlink="http://www.w3.org/1999/xlink" xlink:title="Pierre de Tonnancour Insect Collection (private collection)" id="ABBRID0EEABG" xlink:type="simple">CPTO</abbrev>; 1, <abbrev xmlns:xlink="http://www.w3.org/1999/xlink" xlink:title="Robert Vigneault Insect Collection" id="ABBRID0EIABG" xlink:type="simple">CRVI</abbrev>); 17VIII2015 (14:00) (2, <named-content xmlns:xlink="http://www.w3.org/1999/xlink" content-type="dwc:institutional_code" xlink:type="simple">CNCI</named-content>; 2, <abbrev xmlns:xlink="http://www.w3.org/1999/xlink" xlink:title="Pierre de Tonnancour Insect Collection (private collection)" id="ABBRID0ERABG" xlink:type="simple">CPTO</abbrev>); 17VIII2015 (14:00 and 18:00) (2, <named-content xmlns:xlink="http://www.w3.org/1999/xlink" content-type="dwc:institutional_code" xlink:type="simple">CMNC</named-content>; 2, <named-content xmlns:xlink="http://www.w3.org/1999/xlink" content-type="dwc:institutional_code" xlink:type="simple">CNCI</named-content>; 11, <abbrev xmlns:xlink="http://www.w3.org/1999/xlink" xlink:title="Pierre de Tonnancour Insect Collection (private collection)" id="ABBRID0E6ABG" xlink:type="simple">CPTO</abbrev>); 18VIII2015 (19:00) (5, <named-content xmlns:xlink="http://www.w3.org/1999/xlink" content-type="dwc:institutional_code" xlink:type="simple">CNCI</named-content>; 2, <abbrev xmlns:xlink="http://www.w3.org/1999/xlink" xlink:title="Stéphane Dumont Insect Collection (private collection)" id="ABBRID0EIBBG" xlink:type="simple">CSDU</abbrev>; 1, <abbrev xmlns:xlink="http://www.w3.org/1999/xlink" xlink:title="Robert Vigneault Insect Collection" id="ABBRID0EMBBG" xlink:type="simple">CRVI</abbrev>); 22VIII2015 (14:00), C. Chantal (10, <abbrev xmlns:xlink="http://www.w3.org/1999/xlink" xlink:title="Claude Chantal Insect Collection (private collection)" id="ABBRID0EQBBG" xlink:type="simple">CCCH</abbrev>); 20VIII2016 (16:00), P. de Tonnancour (3, <abbrev xmlns:xlink="http://www.w3.org/1999/xlink" xlink:title="Pierre de Tonnancour Insect Collection (private collection)" id="ABBRID0EUBBG" xlink:type="simple">CPTO</abbrev>); 23VIII2016 (16:00) (1, <abbrev xmlns:xlink="http://www.w3.org/1999/xlink" xlink:title="Pierre de Tonnancour Insect Collection (private collection)" id="ABBRID0EYBBG" xlink:type="simple">CPTO</abbrev>); 28VIII2016 (16:00) (2, <abbrev xmlns:xlink="http://www.w3.org/1999/xlink" xlink:title="Pierre de Tonnancour Insect Collection (private collection)" id="ABBRID0E3BBG" xlink:type="simple">CPTO</abbrev>); 29VIII2016 (18:00) (1, <abbrev xmlns:xlink="http://www.w3.org/1999/xlink" xlink:title="Pierre de Tonnancour Insect Collection (private collection)" id="ABBRID0EACBG" xlink:type="simple">CPTO</abbrev>); 1IX2016 (13:00) (3, <abbrev xmlns:xlink="http://www.w3.org/1999/xlink" xlink:title="Pierre de Tonnancour Insect Collection (private collection)" id="ABBRID0EECBG" xlink:type="simple">CPTO</abbrev>).</p></tp:treatment-sec><ref-list><ref id="B4"><mixed-citation xmlns:xlink="http://www.w3.org/1999/xlink" xlink:type="simple">
          <person-group><name name-style="western"><surname>Anderson</surname><given-names>RS</given-names></name><name name-style="western"><surname>Keller</surname><given-names>O</given-names></name><name name-style="western"><surname>Prena</surname><given-names>J</given-names></name></person-group> (<year>2013</year>) <article-title><italic><tp:taxon-name><tp:taxon-name-part taxon-name-part-type="genus">Curculio</tp:taxon-name-part> <tp:taxon-name-part taxon-name-part-type="species">rubidus</tp:taxon-name-part></tp:taxon-name></italic> Gyllenhal, 1836 (<tp:taxon-name><tp:taxon-name-part taxon-name-part-type="order">Coleoptera</tp:taxon-name-part></tp:taxon-name>: <tp:taxon-name><tp:taxon-name-part taxon-name-part-type="family">Curculionidae</tp:taxon-name-part></tp:taxon-name>), a European weevil new to North America.</article-title> <source>The Coleopterists Bulletin</source> <volume>67</volume>(<issue>3</issue>): <fpage>368</fpage>–<lpage>369</lpage>. <ext-link xlink:type="simple" ext-link-type="doi" xlink:href="10.1649/0010-065X-67.3.368">https://doi.org/10.1649/0010-065X-67.3.368</ext-link></mixed-citation></ref><ref id="B21"><mixed-citation xmlns:xlink="http://www.w3.org/1999/xlink" xlink:type="simple">
          <person-group><name name-style="western"><surname>Hoffmann</surname><given-names>A</given-names></name></person-group> (<year>1954</year>) <article-title>Coléoptères Curculionides (Deuxième Partie)</article-title>. <volume>59</volume>. <source>Faune de France</source>. <publisher-name>Fédération Française des Sociétés de Sciences Naturelles, Librairie de la Faculté des sciences</publisher-name>, <publisher-loc>Paris, France</publisher-loc>.</mixed-citation></ref></ref-list></tp:taxon-treatment>
