# Supplementary material for: New Curculionoidea (Coleoptera) records for Quebec, Canada
Source: Zookeys. 2017 Jun 21;(681):95–117. doi: 10.3897/zookeys.681.12469 (PMC5523881; doi:10.3897/zookeys.681.12469)
Supplement: XML Treatment for Buchananius striatus [file zookeys.681.12469-treatment12.xml]

<!DOCTYPE tp:taxon-treatment
  PUBLIC "-//TaxonX//DTD Taxonomic Treatment Publishing DTD v0 20100105//EN" "tax-treatment-NSO.dtd">
<tp:taxon-treatment xmlns:tp="http://www.plazi.org/taxpub"><tp:treatment-meta><kwd-group><label>Taxon classification</label><kwd><named-content xmlns:xlink="http://www.w3.org/1999/xlink" content-type="kingdom">Animalia</named-content></kwd><kwd><named-content xmlns:xlink="http://www.w3.org/1999/xlink" content-type="order">Coleoptera</named-content></kwd><kwd><named-content xmlns:xlink="http://www.w3.org/1999/xlink" content-type="family">Curculionidae</named-content></kwd></kwd-group><mixed-citation publication-type="journal"><person-group><name><surname>de Tonnancour</surname><given-names>Pierre</given-names></name><name><surname>Anderson</surname><given-names>Robert S.</given-names></name><name><surname>Bouchard</surname><given-names>Patrice</given-names></name><name><surname>Chantal</surname><given-names>Claude</given-names></name><name><surname>Dumont</surname><given-names>Stéphane</given-names></name><name><surname>Vigneault</surname><given-names>Robert</given-names></name></person-group><article-title>New <tp:taxon-name><tp:taxon-name-part taxon-name-part-type="superfamily">Curculionoidea</tp:taxon-name-part></tp:taxon-name> (<tp:taxon-name><tp:taxon-name-part taxon-name-part-type="order">Coleoptera</tp:taxon-name-part></tp:taxon-name>) records for Quebec, Canada</article-title><source>Zookeys</source><day>21</day><month>6</month><year>2017</year><volume>2017</volume><issue>681</issue><fpage>95</fpage><lpage>117</lpage><pub-id pub-id-type="doi">10.3897/zookeys.681.12469</pub-id></mixed-citation></tp:treatment-meta><tp:nomenclature><tp:taxon-name>
                  <tp:taxon-name-part taxon-name-part-type="genus" reg="Buchananius">Buchananius</tp:taxon-name-part>
                  <tp:taxon-name-part taxon-name-part-type="species" reg="striatus">striatus</tp:taxon-name-part>
                </tp:taxon-name><tp:taxon-authority>(LeConte, 1876), new to Canada</tp:taxon-authority><tp:nomenclature-citation-list><tp:nomenclature-citation><tp:taxon-name>
                  
                  
                </tp:taxon-name><comment>Species identification confirmed by RSA, 2015 </comment></tp:nomenclature-citation></tp:nomenclature-citation-list></tp:nomenclature><tp:treatment-sec sec-type="notes" id="SECID0EVNBG"><title>Note.</title><p>This minute native species (1.4–1.6mm) is easily distinguished from all other <tp:taxon-name><tp:taxon-name-part taxon-name-part-type="subfamily">Baridinae</tp:taxon-name-part></tp:taxon-name> occurring in Quebec by its extremely wide and convex shape, its tiny size (genus <italic><tp:taxon-name><tp:taxon-name-part taxon-name-part-type="genus" reg="Buchananius">Buchananius</tp:taxon-name-part></tp:taxon-name></italic> Kissinger, 1957, contains the smallest members of Nearctic <tp:taxon-name><tp:taxon-name-part taxon-name-part-type="subfamily">Baridinae</tp:taxon-name-part></tp:taxon-name>) and its vestiture of sparse but long erect scales. The only other North American congener, <italic><tp:taxon-name><tp:taxon-name-part taxon-name-part-type="genus" reg="Buchananius">Buchananius</tp:taxon-name-part> <tp:taxon-name-part taxon-name-part-type="species" reg="sulcatus">sulcatus</tp:taxon-name-part></tp:taxon-name></italic> (LeConte, 1876), has been recorded as developing in the fruiting bodies of the fungus <italic><tp:taxon-name><tp:taxon-name-part taxon-name-part-type="genus" reg="Trichoderma">Trichoderma</tp:taxon-name-part> <tp:taxon-name-part taxon-name-part-type="species" reg="peltatum">peltatum</tp:taxon-name-part></tp:taxon-name></italic> (Berk.) Samuels, Jaklitsch &amp; Voglmayr (<tp:taxon-name><tp:taxon-name-part taxon-name-part-type="family">Hypocreaceae</tp:taxon-name-part></tp:taxon-name>) growing on American Beech, <italic><tp:taxon-name><tp:taxon-name-part taxon-name-part-type="genus" reg="Fagus">Fagus</tp:taxon-name-part> <tp:taxon-name-part taxon-name-part-type="species" reg="grandifolia">grandifolia</tp:taxon-name-part></tp:taxon-name></italic> Ehrh. (<tp:taxon-name><tp:taxon-name-part taxon-name-part-type="family">Fagaceae</tp:taxon-name-part></tp:taxon-name>), in Maryland (<xref ref-type="bibr" rid="B33">Prena et al. 2014</xref>). This species also represents a new record at the generic level for Canada.</p></tp:treatment-sec><tp:treatment-sec sec-type="Specimen data" id="SECID0E2PBG"><title>Specimen data.</title><p>[MRC Joliette] Joliette, 7IX2013 [swept from forest understory], J.-F. Roch (1, <abbrev xmlns:xlink="http://www.w3.org/1999/xlink" xlink:title="Claude Chantal Insect Collection (private collection)" id="ABBRID0EBQBG" xlink:type="simple">CCCH</abbrev>); [MRC Deux-Montagnes] Parc national d’Oka, La Grande <!--PageBreak-->Baie, 28VI2014 [beaten/swept from undergrowth/fallen branches in deciduous stand], R. Vigneault (1, <abbrev xmlns:xlink="http://www.w3.org/1999/xlink" xlink:title="Robert Vigneault Insect Collection" id="ABBRID0EHQBG" xlink:type="simple">CRVI</abbrev>); same except: composting site, 28-V-2016 (19:00), white tulle fabric flight interception trap, R. Vigneault (1, <abbrev xmlns:xlink="http://www.w3.org/1999/xlink" xlink:title="Robert Vigneault Insect Collection" id="ABBRID0ELQBG" xlink:type="simple">CRVI</abbrev>); same except: Calvaire d’Oka, 1VII2016, beaten from fallen dead branches of deciduous tree, R. Vigneault (1, <abbrev xmlns:xlink="http://www.w3.org/1999/xlink" xlink:title="Robert Vigneault Insect Collection" id="ABBRID0EPQBG" xlink:type="simple">CRVI</abbrev>).</p></tp:treatment-sec><ref-list><ref id="B33"><mixed-citation xmlns:xlink="http://www.w3.org/1999/xlink" xlink:type="simple">
          <person-group><name name-style="western"><surname>Prena</surname><given-names>J</given-names></name><name name-style="western"><surname>Steiner</surname><given-names>WE Jr</given-names></name><name name-style="western"><surname>Grebennikov</surname><given-names>VV</given-names></name></person-group> (<year>2014</year>) <article-title><italic><tp:taxon-name><tp:taxon-name-part taxon-name-part-type="genus">Buchananius</tp:taxon-name-part> <tp:taxon-name-part taxon-name-part-type="species">sulcatus</tp:taxon-name-part></tp:taxon-name></italic> (LeConte) (<tp:taxon-name><tp:taxon-name-part taxon-name-part-type="order">Coleoptera</tp:taxon-name-part></tp:taxon-name>: <tp:taxon-name><tp:taxon-name-part taxon-name-part-type="family">Curculionidae</tp:taxon-name-part></tp:taxon-name>: <tp:taxon-name><tp:taxon-name-part taxon-name-part-type="subfamily">Baridinae</tp:taxon-name-part></tp:taxon-name>) reared from the fruiting bodies of the Ascomycete fungus <italic><tp:taxon-name><tp:taxon-name-part taxon-name-part-type="genus">Trichoderma</tp:taxon-name-part> <tp:taxon-name-part taxon-name-part-type="species">peltatum</tp:taxon-name-part></tp:taxon-name></italic> (Berk.) Samuels, Jaklitsch, and Voglmayr in Maryland, USA.</article-title> <source>The Coleopterists Bulletin</source> <volume>68</volume>: <fpage>399</fpage>–<lpage>402</lpage>. <ext-link xlink:type="simple" ext-link-type="doi" xlink:href="10.1649/072.068.0310">https://doi.org/10.1649/072.068.0310</ext-link></mixed-citation></ref></ref-list></tp:taxon-treatment>
