# Supplementary material for: New Curculionoidea (Coleoptera) records for Quebec, Canada
Source: Zookeys. 2017 Jun 21;(681):95–117. doi: 10.3897/zookeys.681.12469 (PMC5523881; doi:10.3897/zookeys.681.12469)
Supplement: XML Treatment for Plocamus echidna [file zookeys.681.12469-treatment13.xml]

<!DOCTYPE tp:taxon-treatment
  PUBLIC "-//TaxonX//DTD Taxonomic Treatment Publishing DTD v0 20100105//EN" "tax-treatment-NSO.dtd">
<tp:taxon-treatment xmlns:tp="http://www.plazi.org/taxpub"><tp:treatment-meta><kwd-group><label>Taxon classification</label><kwd><named-content xmlns:xlink="http://www.w3.org/1999/xlink" content-type="kingdom">Animalia</named-content></kwd><kwd><named-content xmlns:xlink="http://www.w3.org/1999/xlink" content-type="order">Coleoptera</named-content></kwd><kwd><named-content xmlns:xlink="http://www.w3.org/1999/xlink" content-type="family">Curculionidae</named-content></kwd></kwd-group><mixed-citation publication-type="journal"><person-group><name><surname>de Tonnancour</surname><given-names>Pierre</given-names></name><name><surname>Anderson</surname><given-names>Robert S.</given-names></name><name><surname>Bouchard</surname><given-names>Patrice</given-names></name><name><surname>Chantal</surname><given-names>Claude</given-names></name><name><surname>Dumont</surname><given-names>Stéphane</given-names></name><name><surname>Vigneault</surname><given-names>Robert</given-names></name></person-group><article-title>New <tp:taxon-name><tp:taxon-name-part taxon-name-part-type="superfamily">Curculionoidea</tp:taxon-name-part></tp:taxon-name> (<tp:taxon-name><tp:taxon-name-part taxon-name-part-type="order">Coleoptera</tp:taxon-name-part></tp:taxon-name>) records for Quebec, Canada</article-title><source>Zookeys</source><day>21</day><month>6</month><year>2017</year><volume>2017</volume><issue>681</issue><fpage>95</fpage><lpage>117</lpage><pub-id pub-id-type="doi">10.3897/zookeys.681.12469</pub-id></mixed-citation></tp:treatment-meta><tp:nomenclature><tp:taxon-name>
                  <tp:taxon-name-part taxon-name-part-type="genus" reg="Plocamus">Plocamus</tp:taxon-name-part>
                  <tp:taxon-name-part taxon-name-part-type="species" reg="echidna">echidna</tp:taxon-name-part>
                </tp:taxon-name><tp:taxon-authority>(LeConte, 1876), new to Quebec</tp:taxon-authority><tp:nomenclature-citation-list><tp:nomenclature-citation><tp:taxon-name>
                  
                  
                </tp:taxon-name><comment>Species identification confirmed by RSA, 2016 </comment></tp:nomenclature-citation></tp:nomenclature-citation-list></tp:nomenclature><tp:treatment-sec sec-type="notes" id="SECID0EZRBG"><title>Note.</title><p>This remarkable native species was previously known in Canada only from Ontario (<xref ref-type="bibr" rid="B10">Bousquet et al. 2013</xref>). The circumstances under which all specimens caught in 2016 were found closely match the description provided by Drury (quoted by <xref ref-type="bibr" rid="B7">Blatchley and Leng 1916</xref>): “This curious little porcupine beetle was in clusters on trunk of a dead beech tree, near Cincinnati, Sept. 27, 1900. I took one cluster of 30; they very closely resemble the color of the bark”. A photograph of the 2015 specimen reported herein is posted on <ext-link xmlns:xlink="http://www.w3.org/1999/xlink" xlink:type="simple" ext-link-type="uri" xlink:href="http://bugguide.net">bugguide.net</ext-link> (<ext-link xmlns:xlink="http://www.w3.org/1999/xlink" xlink:type="simple" ext-link-type="uri" xlink:href="http://bugguide.net/node/view/1078735/bgimage">http://bugguide.net/node/view/1078735/bgimage</ext-link>).</p></tp:treatment-sec><tp:treatment-sec sec-type="Specimen data" id="SECID0ERSBG"><title>Specimen data.</title><p>[MRC Deux-Montagnes] Parc national d’Oka, composting site, 04VI2015 (18:00), white tulle fabric flight interception trap, R. Vigneault (1, <abbrev xmlns:xlink="http://www.w3.org/1999/xlink" xlink:title="Robert Vigneault Insect Collection" id="ABBRID0EXSBG" xlink:type="simple">CRVI</abbrev>); MRC Deux-Montagnes, Parc national d’Oka, La Grande Baie, 3VII2016, brushed from trunk of a recently dead <italic><tp:taxon-name><tp:taxon-name-part taxon-name-part-type="genus" reg="Fagus">Fagus</tp:taxon-name-part> <tp:taxon-name-part taxon-name-part-type="species" reg="grandifolia">grandifolia</tp:taxon-name-part></tp:taxon-name></italic>, R. Vigneault (18, <abbrev xmlns:xlink="http://www.w3.org/1999/xlink" xlink:title="Robert Vigneault Insect Collection" id="ABBRID0EGTBG" xlink:type="simple">CRVI</abbrev>); same except: 6VII2016 (12:00), P. de Tonnancour (1, <abbrev xmlns:xlink="http://www.w3.org/1999/xlink" xlink:title="Claude Chantal Insect Collection (private collection)" id="ABBRID0EKTBG" xlink:type="simple">CCCH</abbrev>; 1, <named-content xmlns:xlink="http://www.w3.org/1999/xlink" content-type="dwc:institutional_code" xlink:type="simple">CNCI</named-content>; 16, <abbrev xmlns:xlink="http://www.w3.org/1999/xlink" xlink:title="Pierre de Tonnancour Insect Collection (private collection)" id="ABBRID0ETTBG" xlink:type="simple">CPTO</abbrev>; 1, <abbrev xmlns:xlink="http://www.w3.org/1999/xlink" xlink:title="Stéphane Dumont Insect Collection (private collection)" id="ABBRID0EXTBG" xlink:type="simple">CSDU</abbrev>); same except: 13VII2016 (17:00), P. de Tonnancour &amp; R. Vigneault (1, <named-content xmlns:xlink="http://www.w3.org/1999/xlink" content-type="dwc:institutional_code" xlink:type="simple">CMNC</named-content>; 4, <abbrev xmlns:xlink="http://www.w3.org/1999/xlink" xlink:title="Pierre de Tonnancour Insect Collection (private collection)" id="ABBRID0EAUBG" xlink:type="simple">CPTO</abbrev>, 4, <abbrev xmlns:xlink="http://www.w3.org/1999/xlink" xlink:title="Robert Vigneault Insect Collection" id="ABBRID0EEUBG" xlink:type="simple">CRVI</abbrev>); same except: 24VII2016 (17:00), P. de Tonnancour, R. Vigneault &amp; S. Laplante (3, <abbrev xmlns:xlink="http://www.w3.org/1999/xlink" xlink:title="Pierre de Tonnancour Insect Collection (private collection)" id="ABBRID0EIUBG" xlink:type="simple">CPTO</abbrev>; 1, <abbrev xmlns:xlink="http://www.w3.org/1999/xlink" xlink:title="Robert Vigneault Insect Collection" id="ABBRID0EMUBG" xlink:type="simple">CRVI</abbrev>; 3, <abbrev xmlns:xlink="http://www.w3.org/1999/xlink" xlink:title="Serge Laplante Insect Collection (private collection)" id="ABBRID0EQUBG" xlink:type="simple">CSLA</abbrev>); same except: 1VIII2016, R. Vigneault (1, <abbrev xmlns:xlink="http://www.w3.org/1999/xlink" xlink:title="Robert Vigneault Insect Collection" id="ABBRID0EUUBG" xlink:type="simple">CRVI</abbrev>); same except: 20VIII2016 (2, <abbrev xmlns:xlink="http://www.w3.org/1999/xlink" xlink:title="Robert Vigneault Insect Collection" id="ABBRID0EYUBG" xlink:type="simple">CRVI</abbrev>).</p></tp:treatment-sec><ref-list><ref id="B10"><mixed-citation xmlns:xlink="http://www.w3.org/1999/xlink" xlink:type="simple">
          <person-group><name name-style="western"><surname>Bousquet</surname><given-names>Y</given-names></name><name name-style="western"><surname>Bouchard</surname><given-names>P</given-names></name><name name-style="western"><surname>Davies</surname><given-names>AE</given-names></name><name name-style="western"><surname>Sikes</surname><given-names>DS</given-names></name></person-group> (<year>2013</year>) <source>Checklist of Beetles of Canada and Alaska. Second edition.</source> <publisher-name>Pensoft</publisher-name>, <publisher-loc>Sofia</publisher-loc>, <size units="page">402 pp</size>.</mixed-citation></ref><ref id="B7"><mixed-citation xmlns:xlink="http://www.w3.org/1999/xlink" xlink:type="simple">
          <person-group><name name-style="western"><surname>Blatchley</surname><given-names>WS</given-names></name><name name-style="western"><surname>Leng</surname><given-names>CW</given-names></name></person-group> (<year>1916</year>) <source><tp:taxon-name><tp:taxon-name-part taxon-name-part-type="genus">Rhynchophora</tp:taxon-name-part></tp:taxon-name> or Weevils of North Eastern America.</source> <publisher-name>The Nature Publishing Company</publisher-name>, <publisher-loc>Indianapolis</publisher-loc>, <size units="page">682 pp</size>. <ext-link xlink:type="simple" ext-link-type="doi" xlink:href="10.5962/bhl.title.1557">https://doi.org/10.5962/bhl.title.1557</ext-link></mixed-citation></ref></ref-list></tp:taxon-treatment>
