# Supplementary material for: New Curculionoidea (Coleoptera) records for Quebec, Canada
Source: Zookeys. 2017 Jun 21;(681):95–117. doi: 10.3897/zookeys.681.12469 (PMC5523881; doi:10.3897/zookeys.681.12469)
Supplement: XML Treatment for Ceutorhynchus pallidactylus [file zookeys.681.12469-treatment15.xml]

<!DOCTYPE tp:taxon-treatment
  PUBLIC "-//TaxonX//DTD Taxonomic Treatment Publishing DTD v0 20100105//EN" "tax-treatment-NSO.dtd">
<tp:taxon-treatment xmlns:tp="http://www.plazi.org/taxpub"><tp:treatment-meta><kwd-group><label>Taxon classification</label><kwd><named-content xmlns:xlink="http://www.w3.org/1999/xlink" content-type="kingdom">Animalia</named-content></kwd><kwd><named-content xmlns:xlink="http://www.w3.org/1999/xlink" content-type="order">Coleoptera</named-content></kwd><kwd><named-content xmlns:xlink="http://www.w3.org/1999/xlink" content-type="family">Curculionidae</named-content></kwd></kwd-group><mixed-citation publication-type="journal"><person-group><name><surname>de Tonnancour</surname><given-names>Pierre</given-names></name><name><surname>Anderson</surname><given-names>Robert S.</given-names></name><name><surname>Bouchard</surname><given-names>Patrice</given-names></name><name><surname>Chantal</surname><given-names>Claude</given-names></name><name><surname>Dumont</surname><given-names>Stéphane</given-names></name><name><surname>Vigneault</surname><given-names>Robert</given-names></name></person-group><article-title>New <tp:taxon-name><tp:taxon-name-part taxon-name-part-type="superfamily">Curculionoidea</tp:taxon-name-part></tp:taxon-name> (<tp:taxon-name><tp:taxon-name-part taxon-name-part-type="order">Coleoptera</tp:taxon-name-part></tp:taxon-name>) records for Quebec, Canada</article-title><source>Zookeys</source><day>21</day><month>6</month><year>2017</year><volume>2017</volume><issue>681</issue><fpage>95</fpage><lpage>117</lpage><pub-id pub-id-type="doi">10.3897/zookeys.681.12469</pub-id></mixed-citation></tp:treatment-meta><tp:nomenclature><tp:taxon-name>
                  <tp:taxon-name-part taxon-name-part-type="genus" reg="Ceutorhynchus">Ceutorhynchus</tp:taxon-name-part>
                  <tp:taxon-name-part taxon-name-part-type="species" reg="pallidactylus">pallidactylus</tp:taxon-name-part>
                </tp:taxon-name><tp:taxon-authority>(Marsham, 1802), new to Quebec</tp:taxon-authority><tp:nomenclature-citation-list><tp:nomenclature-citation><tp:taxon-name>
                  
                  
                </tp:taxon-name><comment>Species identification confirmed by PB, 2014 </comment></tp:nomenclature-citation></tp:nomenclature-citation-list></tp:nomenclature><tp:treatment-sec sec-type="notes" id="SECID0EQ1BG"><title>Note.</title><p>This adventive Palaearctic species, known as the cabbage stem weevil, is reported to attack several <tp:taxon-name><tp:taxon-name-part taxon-name-part-type="family">Brassicaceae</tp:taxon-name-part></tp:taxon-name> and <tp:taxon-name><tp:taxon-name-part taxon-name-part-type="family">Resedaceae</tp:taxon-name-part></tp:taxon-name> and is occasionally associated with <italic><tp:taxon-name><tp:taxon-name-part taxon-name-part-type="genus" reg="Cannabis">Cannabis</tp:taxon-name-part> <tp:taxon-name-part taxon-name-part-type="species" reg="sativa">sativa</tp:taxon-name-part></tp:taxon-name></italic> L. (<tp:taxon-name><tp:taxon-name-part taxon-name-part-type="family">Cannabaceae</tp:taxon-name-part></tp:taxon-name>) (<xref ref-type="bibr" rid="B15">Colonnelli 2004</xref>). It was previously known in Canada only from Nova Scotia (<xref ref-type="bibr" rid="B10">Bousquet et al. 2013</xref>), where it was first detected in 1994 (<xref ref-type="bibr" rid="B22">Majka et al. 2007a</xref>).</p></tp:treatment-sec><tp:treatment-sec sec-type="Specimen data" id="SECID0E32BG"><title>Specimen data.</title><p>[MRC Coaticook] Missisquoi Co., Mont le Pinacle, 10VI1984, Larochelle, Larivière (1, <named-content xmlns:xlink="http://www.w3.org/1999/xlink" content-type="dwc:institutional_code" xlink:type="simple">CNCI</named-content>); [MRC Nouvelle-Beauce] East of St-Lambert-de-Lauzon, Rd. 218, 18VII2001, 46°36,133'N; 71°11.412'W, corn field with radish, Mason, Sarazin &amp; Boudreault, QC 2001–110 (1, <named-content xmlns:xlink="http://www.w3.org/1999/xlink" content-type="dwc:institutional_code" xlink:type="simple">CNCI</named-content>); same except: QC 2001–100 (1, <named-content xmlns:xlink="http://www.w3.org/1999/xlink" content-type="dwc:institutional_code" xlink:type="simple">CNCI</named-content>); [MRC de l’Érable] NE of Plessisville, Road 116, 18VII2001, 46°18.796'N; 71°40.129'W, small canola field, Mason, Sarazin &amp; Boudreault, QC 2001-330 (1, <named-content xmlns:xlink="http://www.w3.org/1999/xlink" content-type="dwc:institutional_code" xlink:type="simple">CNCI</named-content>); [MRC Arthabaska] Saint-Albert, Hwy 122, 12VII2002, 46°00.455'N; 72°06.016'W, wild radish along edge of corn field, Mason, Boudreault &amp; Farmakis, QC 2002-213 (1, <named-content xmlns:xlink="http://www.w3.org/1999/xlink" content-type="dwc:institutional_code" xlink:type="simple">CNCI</named-content>); same except: QC 2002-214 (1, <named-content xmlns:xlink="http://www.w3.org/1999/xlink" content-type="dwc:institutional_code" xlink:type="simple">CNCI</named-content>); [MRC Drummond] Domaine-Descoteaux, 22VII2003, 45°49.142'N; 72°13.983, J. Miall &amp; P. Mason, wild mustard, QC03-121 (1, <named-content xmlns:xlink="http://www.w3.org/1999/xlink" content-type="dwc:institutional_code" xlink:type="simple">CNCI</named-content>); [MRC Drummond] StGuillaume, 22VII2003, 45°54.909'N; 72°44.660'W, J. Miall &amp; P. Mason, wild mustard, QC03-116 (1, CNC); [MRC Drummond] S[ain]t-Cyrille-de-Wendover, north-east, 45°57.049'N; 72°23.877'W, 22VII2003, J. Miall &amp; P. Mason, wild radish, QC03-119 (2, <named-content xmlns:xlink="http://www.w3.org/1999/xlink" content-type="dwc:institutional_code" xlink:type="simple">CNCI</named-content>); [MRC Pierre-De Saurel] S[ain]teVictoire, Hwy 239, 2km east, 45°56.580'N; 73°04.189'W, 22VII2008, ex. stem of <italic><tp:taxon-name><tp:taxon-name-part taxon-name-part-type="genus" reg="Raphanus">Raphanus</tp:taxon-name-part> <tp:taxon-name-part taxon-name-part-type="species" reg="raphanistrum">raphanistrum</tp:taxon-name-part></tp:taxon-name></italic>, em[ergence] 26VIII2008, Mason, Miall &amp; Brauner, Sitre QC 08-710 (3, <named-content xmlns:xlink="http://www.w3.org/1999/xlink" content-type="dwc:institutional_code" xlink:type="simple">CNCI</named-content>); same except: 22VII2003, 45°57.744'N; 73°06.760'W, J. Miall &amp; P. Mason, wild radish, QC 03-114 (1 <named-content xmlns:xlink="http://www.w3.org/1999/xlink" content-type="dwc:institutional_code" xlink:type="simple">CNCI</named-content>); Centre-du-Québec, [MRC Arthabaska] Saint-Rosaire, 19VII2012, swept from canola (1, <abbrev xmlns:xlink="http://www.w3.org/1999/xlink" xlink:title="Pierre de Tonnancour Insect Collection (private collection)" id="ABBRID0E64BG" xlink:type="simple">CPTO</abbrev>); [MRC Coaticook] Compton, 27VI2014, C. Levesque (1, <named-content xmlns:xlink="http://www.w3.org/1999/xlink" content-type="dwc:institutional_code" xlink:type="simple">CNCI</named-content>); same except: 24VII2014 (2, <named-content xmlns:xlink="http://www.w3.org/1999/xlink" content-type="dwc:institutional_code" xlink:type="simple">CNCI</named-content>); same except: 1VIII2014 (2, <named-content xmlns:xlink="http://www.w3.org/1999/xlink" content-type="dwc:institutional_code" xlink:type="simple">CNCI</named-content>).</p></tp:treatment-sec><ref-list><ref id="B15"><mixed-citation xmlns:xlink="http://www.w3.org/1999/xlink" xlink:type="simple">
          <person-group><name name-style="western"><surname>Colonnelli</surname><given-names>E</given-names></name></person-group> (<year>2004</year>) <source>Catalogue of the <tp:taxon-name><tp:taxon-name-part taxon-name-part-type="subfamily">Ceutorhynchinae</tp:taxon-name-part></tp:taxon-name> of the World with a Key to the Genera.</source> <publisher-name>Argania Editio</publisher-name>, <publisher-loc>Barcelona</publisher-loc>, <size units="page">124 pp</size>.</mixed-citation></ref><ref id="B10"><mixed-citation xmlns:xlink="http://www.w3.org/1999/xlink" xlink:type="simple">
          <person-group><name name-style="western"><surname>Bousquet</surname><given-names>Y</given-names></name><name name-style="western"><surname>Bouchard</surname><given-names>P</given-names></name><name name-style="western"><surname>Davies</surname><given-names>AE</given-names></name><name name-style="western"><surname>Sikes</surname><given-names>DS</given-names></name></person-group> (<year>2013</year>) <source>Checklist of Beetles of Canada and Alaska. Second edition.</source> <publisher-name>Pensoft</publisher-name>, <publisher-loc>Sofia</publisher-loc>, <size units="page">402 pp</size>.</mixed-citation></ref><ref id="B22"><mixed-citation xmlns:xlink="http://www.w3.org/1999/xlink" xlink:type="simple">
          <person-group><name name-style="western"><surname>Majka</surname><given-names>CG</given-names></name><name name-style="western"><surname>Anderson</surname><given-names>RS</given-names></name><name name-style="western"><surname>McCorquodale</surname><given-names>DB</given-names></name></person-group> (<year>2007a</year>) <article-title>The weevils (<tp:taxon-name><tp:taxon-name-part taxon-name-part-type="order">Coleoptera</tp:taxon-name-part></tp:taxon-name>: <tp:taxon-name><tp:taxon-name-part taxon-name-part-type="superfamily">Curculionoidea</tp:taxon-name-part></tp:taxon-name>) of the Maritime Provinces of Canada, II: New records from Nova Scotia and Prince Edward Island and regional zoogeography.</article-title> <source>The Canadian Entomologist</source> <volume>139</volume>: <fpage>397</fpage>–<lpage>442</lpage>.</mixed-citation></ref></ref-list></tp:taxon-treatment>
