# Supplementary material for: New Curculionoidea (Coleoptera) records for Quebec, Canada
Source: Zookeys. 2017 Jun 21;(681):95–117. doi: 10.3897/zookeys.681.12469 (PMC5523881; doi:10.3897/zookeys.681.12469)
Supplement: XML Treatment for Ceutorhynchus pauxillus [file zookeys.681.12469-treatment16.xml]

<!DOCTYPE tp:taxon-treatment
  PUBLIC "-//TaxonX//DTD Taxonomic Treatment Publishing DTD v0 20100105//EN" "tax-treatment-NSO.dtd">
<tp:taxon-treatment xmlns:tp="http://www.plazi.org/taxpub"><tp:treatment-meta><kwd-group><label>Taxon classification</label><kwd><named-content xmlns:xlink="http://www.w3.org/1999/xlink" content-type="kingdom">Animalia</named-content></kwd><kwd><named-content xmlns:xlink="http://www.w3.org/1999/xlink" content-type="order">Coleoptera</named-content></kwd><kwd><named-content xmlns:xlink="http://www.w3.org/1999/xlink" content-type="family">Curculionidae</named-content></kwd></kwd-group><mixed-citation publication-type="journal"><person-group><name><surname>de Tonnancour</surname><given-names>Pierre</given-names></name><name><surname>Anderson</surname><given-names>Robert S.</given-names></name><name><surname>Bouchard</surname><given-names>Patrice</given-names></name><name><surname>Chantal</surname><given-names>Claude</given-names></name><name><surname>Dumont</surname><given-names>Stéphane</given-names></name><name><surname>Vigneault</surname><given-names>Robert</given-names></name></person-group><article-title>New <tp:taxon-name><tp:taxon-name-part taxon-name-part-type="superfamily">Curculionoidea</tp:taxon-name-part></tp:taxon-name> (<tp:taxon-name><tp:taxon-name-part taxon-name-part-type="order">Coleoptera</tp:taxon-name-part></tp:taxon-name>) records for Quebec, Canada</article-title><source>Zookeys</source><day>21</day><month>6</month><year>2017</year><volume>2017</volume><issue>681</issue><fpage>95</fpage><lpage>117</lpage><pub-id pub-id-type="doi">10.3897/zookeys.681.12469</pub-id></mixed-citation></tp:treatment-meta><tp:nomenclature><tp:taxon-name>
                  <tp:taxon-name-part taxon-name-part-type="genus" reg="Ceutorhynchus">Ceutorhynchus</tp:taxon-name-part>
                  <tp:taxon-name-part taxon-name-part-type="species" reg="pauxillus">pauxillus</tp:taxon-name-part>
                </tp:taxon-name><tp:taxon-authority>Dietz, 1896, new to Quebec</tp:taxon-authority><tp:nomenclature-citation-list><tp:nomenclature-citation><tp:taxon-name>
                  
                  
                </tp:taxon-name><comment>Species identification confirmed by RSA, 2014, and Hiraku Yoshitake, 2014 </comment></tp:nomenclature-citation></tp:nomenclature-citation-list></tp:nomenclature><tp:treatment-sec sec-type="notes" id="SECID0EY6BG"><title>Note.</title><p>This native species was previously known in Canada from Alberta, Saskatchewan, and Manitoba (<xref ref-type="bibr" rid="B10">Bousquet et al. 2013</xref>). The host plant for this species is unknown (<xref ref-type="bibr" rid="B15">Colonnelli 2004</xref>).</p></tp:treatment-sec><tp:treatment-sec sec-type="Specimen data" id="SECID0EIAAI"><title>Specimen data.</title><p>[MRC de D’Autray] Lanoraie, 26VIII1986, sweeping Sphagnum bog, L. LeSage, on <italic><tp:taxon-name><tp:taxon-name-part taxon-name-part-type="genus" reg="Prunus">Prunus</tp:taxon-name-part> <tp:taxon-name-part taxon-name-part-type="species" reg="pensylvanica">pensylvanica</tp:taxon-name-part></tp:taxon-name></italic> Linnaeus (39, <named-content xmlns:xlink="http://www.w3.org/1999/xlink" content-type="dwc:institutional_code" xlink:type="simple">CMNC</named-content>; 16, <named-content xmlns:xlink="http://www.w3.org/1999/xlink" content-type="dwc:institutional_code" xlink:type="simple">CNCI</named-content>); MRC Marguerite-D’Youville, Verchères, 4VI2010, C. Chantal (1, <abbrev xmlns:xlink="http://www.w3.org/1999/xlink" xlink:title="Claude Chantal Insect Collection (private collection)" id="ABBRID0EDBAI" xlink:type="simple">CCCH</abbrev>); MRC Vaudreuil-Soulanges, Saint-Lazare, 9VI2013 (15:00), sandpit, beaten from <italic><tp:taxon-name><tp:taxon-name-part taxon-name-part-type="genus" reg="Erysymum">Erysymum</tp:taxon-name-part></tp:taxon-name></italic> sp., P. de Tonnancour (3, <abbrev xmlns:xlink="http://www.w3.org/1999/xlink" xlink:title="Pierre de Tonnancour Insect Collection (private collection)" id="ABBRID0EOBAI" xlink:type="simple">CPTO</abbrev>); same except: 12VI2013 (14:00), beaten from <italic><tp:taxon-name><tp:taxon-name-part taxon-name-part-type="genus" reg="Brassica">Brassica</tp:taxon-name-part></tp:taxon-name></italic> sp. (3, <abbrev xmlns:xlink="http://www.w3.org/1999/xlink" xlink:title="Pierre de Tonnancour Insect Collection (private collection)" id="ABBRID0EZBAI" xlink:type="simple">CPTO</abbrev>); same except: 14VI2013 (13:00) (1, <named-content xmlns:xlink="http://www.w3.org/1999/xlink" content-type="dwc:institutional_code" xlink:type="simple">CNCI</named-content>; 1, <abbrev xmlns:xlink="http://www.w3.org/1999/xlink" xlink:title="Pierre de Tonnancour Insect Collection (private collection)" id="ABBRID0ECCAI" xlink:type="simple">CPTO</abbrev>), 19VI2013 (14:00) (9, <abbrev xmlns:xlink="http://www.w3.org/1999/xlink" xlink:title="Pierre de Tonnancour Insect Collection (private collection)" id="ABBRID0EGCAI" xlink:type="simple">CPTO</abbrev>); same except: 6VI2014 (13:00), swept from <italic><tp:taxon-name><tp:taxon-name-part taxon-name-part-type="genus" reg="Equisetum">Equisetum</tp:taxon-name-part></tp:taxon-name></italic> and grasses (1, <abbrev xmlns:xlink="http://www.w3.org/1999/xlink" xlink:title="Pierre de Tonnancour Insect Collection (private collection)" id="ABBRID0ERCAI" xlink:type="simple">CPTO</abbrev>), 10VI2014 (17:00) (2, <abbrev xmlns:xlink="http://www.w3.org/1999/xlink" xlink:title="Pierre de Tonnancour Insect Collection (private collection)" id="ABBRID0EVCAI" xlink:type="simple">CPTO</abbrev>); same except: 23VI2014 (17:00), swept from <italic><tp:taxon-name><tp:taxon-name-part taxon-name-part-type="genus" reg="Equisetum">Equisetum</tp:taxon-name-part></tp:taxon-name></italic> (2, <named-content xmlns:xlink="http://www.w3.org/1999/xlink" content-type="dwc:institutional_code" xlink:type="simple">CMNC</named-content>; 4, <abbrev xmlns:xlink="http://www.w3.org/1999/xlink" xlink:title="Pierre de Tonnancour Insect Collection (private collection)" id="ABBRID0EFDAI" xlink:type="simple">CPTO</abbrev>).</p></tp:treatment-sec><ref-list><ref id="B10"><mixed-citation xmlns:xlink="http://www.w3.org/1999/xlink" xlink:type="simple">
          <person-group><name name-style="western"><surname>Bousquet</surname><given-names>Y</given-names></name><name name-style="western"><surname>Bouchard</surname><given-names>P</given-names></name><name name-style="western"><surname>Davies</surname><given-names>AE</given-names></name><name name-style="western"><surname>Sikes</surname><given-names>DS</given-names></name></person-group> (<year>2013</year>) <source>Checklist of Beetles of Canada and Alaska. Second edition.</source> <publisher-name>Pensoft</publisher-name>, <publisher-loc>Sofia</publisher-loc>, <size units="page">402 pp</size>.</mixed-citation></ref><ref id="B15"><mixed-citation xmlns:xlink="http://www.w3.org/1999/xlink" xlink:type="simple">
          <person-group><name name-style="western"><surname>Colonnelli</surname><given-names>E</given-names></name></person-group> (<year>2004</year>) <source>Catalogue of the <tp:taxon-name><tp:taxon-name-part taxon-name-part-type="subfamily">Ceutorhynchinae</tp:taxon-name-part></tp:taxon-name> of the World with a Key to the Genera.</source> <publisher-name>Argania Editio</publisher-name>, <publisher-loc>Barcelona</publisher-loc>, <size units="page">124 pp</size>.</mixed-citation></ref></ref-list></tp:taxon-treatment>
