# Supplementary material for: New Curculionoidea (Coleoptera) records for Quebec, Canada
Source: Zookeys. 2017 Jun 21;(681):95–117. doi: 10.3897/zookeys.681.12469 (PMC5523881; doi:10.3897/zookeys.681.12469)
Supplement: XML Treatment for Hadroplontus litura [file zookeys.681.12469-treatment17.xml]

<!DOCTYPE tp:taxon-treatment
  PUBLIC "-//TaxonX//DTD Taxonomic Treatment Publishing DTD v0 20100105//EN" "tax-treatment-NSO.dtd">
<tp:taxon-treatment xmlns:tp="http://www.plazi.org/taxpub"><tp:treatment-meta><kwd-group><label>Taxon classification</label><kwd><named-content xmlns:xlink="http://www.w3.org/1999/xlink" content-type="kingdom">Animalia</named-content></kwd><kwd><named-content xmlns:xlink="http://www.w3.org/1999/xlink" content-type="order">Coleoptera</named-content></kwd><kwd><named-content xmlns:xlink="http://www.w3.org/1999/xlink" content-type="family">Curculionidae</named-content></kwd></kwd-group><mixed-citation publication-type="journal"><person-group><name><surname>de Tonnancour</surname><given-names>Pierre</given-names></name><name><surname>Anderson</surname><given-names>Robert S.</given-names></name><name><surname>Bouchard</surname><given-names>Patrice</given-names></name><name><surname>Chantal</surname><given-names>Claude</given-names></name><name><surname>Dumont</surname><given-names>Stéphane</given-names></name><name><surname>Vigneault</surname><given-names>Robert</given-names></name></person-group><article-title>New <tp:taxon-name><tp:taxon-name-part taxon-name-part-type="superfamily">Curculionoidea</tp:taxon-name-part></tp:taxon-name> (<tp:taxon-name><tp:taxon-name-part taxon-name-part-type="order">Coleoptera</tp:taxon-name-part></tp:taxon-name>) records for Quebec, Canada</article-title><source>Zookeys</source><day>21</day><month>6</month><year>2017</year><volume>2017</volume><issue>681</issue><fpage>95</fpage><lpage>117</lpage><pub-id pub-id-type="doi">10.3897/zookeys.681.12469</pub-id></mixed-citation></tp:treatment-meta><tp:nomenclature><tp:taxon-name>
                  <tp:taxon-name-part taxon-name-part-type="genus" reg="Hadroplontus">Hadroplontus</tp:taxon-name-part>
                  <tp:taxon-name-part taxon-name-part-type="species" reg="litura">litura</tp:taxon-name-part>
                </tp:taxon-name><tp:taxon-authority>(Fabricius, 1775), new to Quebec</tp:taxon-authority><tp:nomenclature-citation-list><tp:nomenclature-citation><tp:taxon-name>
                  
                  
                </tp:taxon-name><comment>Species identification confirmed by RSA, 2016. </comment></tp:nomenclature-citation></tp:nomenclature-citation-list></tp:nomenclature><tp:treatment-sec sec-type="notes" id="SECID0EPEAI"><title>Note.</title><p>This Palaearctic species has been introduced in various parts of North America as a biological control agent against Canada thistle, <italic><tp:taxon-name><tp:taxon-name-part taxon-name-part-type="genus" reg="Cirsium">Cirsium</tp:taxon-name-part> <tp:taxon-name-part taxon-name-part-type="species" reg="arvense">arvense</tp:taxon-name-part></tp:taxon-name></italic> (L.) Scop. (<tp:taxon-name><tp:taxon-name-part taxon-name-part-type="family">Asteraceae</tp:taxon-name-part></tp:taxon-name>) (<xref ref-type="bibr" rid="B25">McClay et al. 2002</xref>), an invasive plant also of Palaearctic origin. It was previously known in Canada from British Columbia, Alberta, Saskatchewan, Ontario, and Nova Scotia (<xref ref-type="bibr" rid="B10">Bousquet et al. 2013</xref>). All specimens reported herein were beaten from Canada thistle.</p></tp:treatment-sec><tp:treatment-sec sec-type="Specimen data" id="SECID0ENFAI"><title>Specimen data.</title><p>Montreal, Parc Zotique-Racicot (45.5427, 73.6903), beaten from <italic><tp:taxon-name><tp:taxon-name-part taxon-name-part-type="genus" reg="Cirsium">Cirsium</tp:taxon-name-part> <tp:taxon-name-part taxon-name-part-type="species" reg="arvense">arvense</tp:taxon-name-part></tp:taxon-name></italic>, P. de Tonnancour and/or S. Dumont, 8VII2015 (13:00) (17, <abbrev xmlns:xlink="http://www.w3.org/1999/xlink" xlink:title="Pierre de Tonnancour Insect Collection (private collection)" id="ABBRID0E5FAI" xlink:type="simple">CPTO</abbrev>; 4, <abbrev xmlns:xlink="http://www.w3.org/1999/xlink" xlink:title="Stéphane Dumont Insect Collection (private collection)" id="ABBRID0ECGAI" xlink:type="simple">CSDU</abbrev>); 9VII2015 (3, <named-content xmlns:xlink="http://www.w3.org/1999/xlink" content-type="dwc:institutional_code" xlink:type="simple">CMNC</named-content>; 3, <named-content xmlns:xlink="http://www.w3.org/1999/xlink" content-type="dwc:institutional_code" xlink:type="simple">CNCI</named-content>; 2, <abbrev xmlns:xlink="http://www.w3.org/1999/xlink" xlink:title="Stéphane Dumont Insect Collection (private collection)" id="ABBRID0EQGAI" xlink:type="simple">CSDU</abbrev>); 10VII2015 (4, <abbrev xmlns:xlink="http://www.w3.org/1999/xlink" xlink:title="Claude Chantal Insect Collection (private collection)" id="ABBRID0EUGAI" xlink:type="simple">CCCH</abbrev>); 12VII2015 (16:00) (5, <abbrev xmlns:xlink="http://www.w3.org/1999/xlink" xlink:title="Pierre de Tonnancour Insect Collection (private collection)" id="ABBRID0EYGAI" xlink:type="simple">CPTO</abbrev>); 14VII2015 (15:00) (6, <abbrev xmlns:xlink="http://www.w3.org/1999/xlink" xlink:title="Pierre de Tonnancour Insect Collection (private collection)" id="ABBRID0E3GAI" xlink:type="simple">CPTO</abbrev>); 26VII2015 (2, <named-content xmlns:xlink="http://www.w3.org/1999/xlink" content-type="dwc:institutional_code" xlink:type="simple">CMNC</named-content>; 2, <named-content xmlns:xlink="http://www.w3.org/1999/xlink" content-type="dwc:institutional_code" xlink:type="simple">CNCI</named-content>; 2, <abbrev xmlns:xlink="http://www.w3.org/1999/xlink" xlink:title="Stéphane Dumont Insect Collection (private collection)" id="ABBRID0EKHAI" xlink:type="simple">CSDU</abbrev>); 25VIII2015 (1, <abbrev xmlns:xlink="http://www.w3.org/1999/xlink" xlink:title="Stéphane Dumont Insect Collection (private collection)" id="ABBRID0EOHAI" xlink:type="simple">CSDU</abbrev>); 01IX2015 (13:00) (1, <abbrev xmlns:xlink="http://www.w3.org/1999/xlink" xlink:title="Robert Vigneault Insect Collection" id="ABBRID0ESHAI" xlink:type="simple">CRVI</abbrev>); same except: (45.5426, 73.69O2), 28VI2016 (13:00) (7, <abbrev xmlns:xlink="http://www.w3.org/1999/xlink" xlink:title="Pierre de Tonnancour Insect Collection (private collection)" id="ABBRID0EWHAI" xlink:type="simple">CPTO</abbrev>; 2, <abbrev xmlns:xlink="http://www.w3.org/1999/xlink" xlink:title="Stéphane Dumont Insect Collection (private collection)" id="ABBRID0E1HAI" xlink:type="simple">CSDU</abbrev>); 30VI2016 (4, <abbrev xmlns:xlink="http://www.w3.org/1999/xlink" xlink:title="Claude Chantal Insect Collection (private collection)" id="ABBRID0E5HAI" xlink:type="simple">CCCH</abbrev>; 4 <abbrev xmlns:xlink="http://www.w3.org/1999/xlink" xlink:title="Pierre de Tonnancour Insect Collection (private collection)" id="ABBRID0ECIAI" xlink:type="simple">CPTO</abbrev>; 2, <abbrev xmlns:xlink="http://www.w3.org/1999/xlink" xlink:title="Stéphane Dumont Insect Collection (private collection)" id="ABBRID0EGIAI" xlink:type="simple">CSDU</abbrev>); same except: 4VII2016 (6, <abbrev xmlns:xlink="http://www.w3.org/1999/xlink" xlink:title="Stéphane Dumont Insect Collection (private collection)" id="ABBRID0EKIAI" xlink:type="simple">CSDU</abbrev>); MRC Vaudreuil-Soulanges, Ville de l’Île-Perrot, 11VII2016 (15:00), beaten from <italic><tp:taxon-name><tp:taxon-name-part taxon-name-part-type="genus" reg="Cirsium">Cirsium</tp:taxon-name-part> <tp:taxon-name-part taxon-name-part-type="species" reg="arvense">arvense</tp:taxon-name-part></tp:taxon-name></italic>, P. de Tonnancour (1, <abbrev xmlns:xlink="http://www.w3.org/1999/xlink" xlink:title="Pierre de Tonnancour Insect Collection (private collection)" id="ABBRID0EZIAI" xlink:type="simple">CPTO</abbrev>); MRC Laval, Laval (45.5819, -73.8206), 20VII2016 (14:00), beaten from flowering <italic><tp:taxon-name><tp:taxon-name-part taxon-name-part-type="genus" reg="Cirsium">Cirsium</tp:taxon-name-part> <tp:taxon-name-part taxon-name-part-type="species" reg="arvense">arvense</tp:taxon-name-part></tp:taxon-name></italic>, P. de Tonnancour (15, <abbrev xmlns:xlink="http://www.w3.org/1999/xlink" xlink:title="Pierre de Tonnancour Insect Collection (private collection)" id="ABBRID0EIJAI" xlink:type="simple">CPTO</abbrev>); Montreal, Parc Zotique-Racicot (45.5427, -73.6903), 26VII2016, beaten from <italic><tp:taxon-name><tp:taxon-name-part taxon-name-part-type="genus" reg="Cirsium">Cirsium</tp:taxon-name-part> <tp:taxon-name-part taxon-name-part-type="species" reg="arvense">arvense</tp:taxon-name-part></tp:taxon-name></italic>, S. Dumont (2, <abbrev xmlns:xlink="http://www.w3.org/1999/xlink" xlink:title="Stéphane Dumont Insect Collection (private collection)" id="ABBRID0EXJAI" xlink:type="simple">CSDU</abbrev>); same except: 28VII2016 (4, <abbrev xmlns:xlink="http://www.w3.org/1999/xlink" xlink:title="Stéphane Dumont Insect Collection (private collection)" id="ABBRID0E2JAI" xlink:type="simple">CSDU</abbrev>); MRC Laval, Laval (45.5819, 73.8206), 17IX2016, beaten from flowering <italic><tp:taxon-name><tp:taxon-name-part taxon-name-part-type="genus" reg="Cirsium">Cirsium</tp:taxon-name-part> <tp:taxon-name-part taxon-name-part-type="species" reg="arvense">arvense</tp:taxon-name-part></tp:taxon-name></italic>, P. de Tonnancour (5, <abbrev xmlns:xlink="http://www.w3.org/1999/xlink" xlink:title="Pierre de Tonnancour Insect Collection (private collection)" id="ABBRID0EKKAI" xlink:type="simple">CPTO</abbrev>).</p></tp:treatment-sec><ref-list><ref id="B25"><mixed-citation xmlns:xlink="http://www.w3.org/1999/xlink" xlink:type="simple">
          <person-group><name name-style="western"><surname>McClay</surname><given-names>AS</given-names></name><name name-style="western"><surname>Bourchier</surname><given-names>RS</given-names></name><name name-style="western"><surname>Butts</surname><given-names>RA</given-names></name><name name-style="western"><surname>Peschken</surname><given-names>DP</given-names></name></person-group> (<year>2002</year>) <article-title>65. <italic><tp:taxon-name><tp:taxon-name-part taxon-name-part-type="genus">Cirsium</tp:taxon-name-part> <tp:taxon-name-part taxon-name-part-type="species">arvense</tp:taxon-name-part></tp:taxon-name></italic> (L.) Scopoli, Canada thistle (<tp:taxon-name><tp:taxon-name-part taxon-name-part-type="family">Asteraceae</tp:taxon-name-part></tp:taxon-name>).</article-title> In: <person-group><name name-style="western"><surname>Mason</surname><given-names>PG</given-names></name><name name-style="western"><surname>Huber</surname><given-names>JT</given-names></name></person-group> (<role>Eds</role>) <issue-title>Biological control programmes in Canada, 1981–2000.</issue-title> <source>CABI Publishing, Wallingford</source>, <fpage>318</fpage>–<lpage>330</lpage>.</mixed-citation></ref><ref id="B10"><mixed-citation xmlns:xlink="http://www.w3.org/1999/xlink" xlink:type="simple">
          <person-group><name name-style="western"><surname>Bousquet</surname><given-names>Y</given-names></name><name name-style="western"><surname>Bouchard</surname><given-names>P</given-names></name><name name-style="western"><surname>Davies</surname><given-names>AE</given-names></name><name name-style="western"><surname>Sikes</surname><given-names>DS</given-names></name></person-group> (<year>2013</year>) <source>Checklist of Beetles of Canada and Alaska. Second edition.</source> <publisher-name>Pensoft</publisher-name>, <publisher-loc>Sofia</publisher-loc>, <size units="page">402 pp</size>.</mixed-citation></ref></ref-list></tp:taxon-treatment>
