# Supplementary material for: New Curculionoidea (Coleoptera) records for Quebec, Canada
Source: Zookeys. 2017 Jun 21;(681):95–117. doi: 10.3897/zookeys.681.12469 (PMC5523881; doi:10.3897/zookeys.681.12469)
Supplement: XML Treatment for Sirocalodes sericans [file zookeys.681.12469-treatment18.xml]

<!DOCTYPE tp:taxon-treatment
  PUBLIC "-//TaxonX//DTD Taxonomic Treatment Publishing DTD v0 20100105//EN" "tax-treatment-NSO.dtd">
<tp:taxon-treatment xmlns:tp="http://www.plazi.org/taxpub"><tp:treatment-meta><kwd-group><label>Taxon classification</label><kwd><named-content xmlns:xlink="http://www.w3.org/1999/xlink" content-type="kingdom">Animalia</named-content></kwd><kwd><named-content xmlns:xlink="http://www.w3.org/1999/xlink" content-type="order">Coleoptera</named-content></kwd><kwd><named-content xmlns:xlink="http://www.w3.org/1999/xlink" content-type="family">Curculionidae</named-content></kwd></kwd-group><mixed-citation publication-type="journal"><person-group><name><surname>de Tonnancour</surname><given-names>Pierre</given-names></name><name><surname>Anderson</surname><given-names>Robert S.</given-names></name><name><surname>Bouchard</surname><given-names>Patrice</given-names></name><name><surname>Chantal</surname><given-names>Claude</given-names></name><name><surname>Dumont</surname><given-names>Stéphane</given-names></name><name><surname>Vigneault</surname><given-names>Robert</given-names></name></person-group><article-title>New <tp:taxon-name><tp:taxon-name-part taxon-name-part-type="superfamily">Curculionoidea</tp:taxon-name-part></tp:taxon-name> (<tp:taxon-name><tp:taxon-name-part taxon-name-part-type="order">Coleoptera</tp:taxon-name-part></tp:taxon-name>) records for Quebec, Canada</article-title><source>Zookeys</source><day>21</day><month>6</month><year>2017</year><volume>2017</volume><issue>681</issue><fpage>95</fpage><lpage>117</lpage><pub-id pub-id-type="doi">10.3897/zookeys.681.12469</pub-id></mixed-citation></tp:treatment-meta><tp:nomenclature><tp:taxon-name>
                  <tp:taxon-name-part taxon-name-part-type="genus" reg="Sirocalodes">Sirocalodes</tp:taxon-name-part>
                  <tp:taxon-name-part taxon-name-part-type="species" reg="sericans">sericans</tp:taxon-name-part>
                </tp:taxon-name><tp:taxon-authority>(LeConte, 1876), new to Quebec</tp:taxon-authority><tp:nomenclature-citation-list><tp:nomenclature-citation><tp:taxon-name>
                  
                  
                </tp:taxon-name><comment>Species identification confirmed by Hiraku Yoshitake, 2014 </comment></tp:nomenclature-citation></tp:nomenclature-citation-list></tp:nomenclature><tp:treatment-sec sec-type="notes" id="SECID0EULAI"><title>Note.</title><p>This native species was previously known in Canada from Manitoba and Ontario (<xref ref-type="bibr" rid="B10">Bousquet et al. 2013</xref>), but its presence in Ontario was reported for the first time only recently (<xref ref-type="bibr" rid="B34">Proctor et al. 2010</xref>) based on one specimen collected in Algonquin Provincial Park in 2007. The host plant is unknown (<xref ref-type="bibr" rid="B3">Anderson et al. 2014</xref>).</p></tp:treatment-sec><tp:treatment-sec sec-type="Specimen data" id="SECID0EHMAI"><title>Specimen data.</title><p>MRC Vaudreuil-Soulanges, Saint-Lazare, 12VI2013 (14:00), sandpit, beaten from <italic><tp:taxon-name><tp:taxon-name-part taxon-name-part-type="genus" reg="Brassica">Brassica</tp:taxon-name-part></tp:taxon-name></italic> sp., P. de Tonnancour (1, <abbrev xmlns:xlink="http://www.w3.org/1999/xlink" xlink:title="Pierre de Tonnancour Insect Collection (private collection)" id="ABBRID0EUMAI" xlink:type="simple">CPTO</abbrev>).</p></tp:treatment-sec><ref-list><ref id="B10"><mixed-citation xmlns:xlink="http://www.w3.org/1999/xlink" xlink:type="simple">
          <person-group><name name-style="western"><surname>Bousquet</surname><given-names>Y</given-names></name><name name-style="western"><surname>Bouchard</surname><given-names>P</given-names></name><name name-style="western"><surname>Davies</surname><given-names>AE</given-names></name><name name-style="western"><surname>Sikes</surname><given-names>DS</given-names></name></person-group> (<year>2013</year>) <source>Checklist of Beetles of Canada and Alaska. Second edition.</source> <publisher-name>Pensoft</publisher-name>, <publisher-loc>Sofia</publisher-loc>, <size units="page">402 pp</size>.</mixed-citation></ref><ref id="B34"><mixed-citation xmlns:xlink="http://www.w3.org/1999/xlink" xlink:type="simple">
          <person-group><name name-style="western"><surname>Proctor</surname><given-names>E</given-names></name><name name-style="western"><surname>Anderson</surname><given-names>RS</given-names></name><name name-style="western"><surname>Nol</surname><given-names>E</given-names></name><name name-style="western"><surname>Girard</surname><given-names>JM</given-names></name><name name-style="western"><surname>Richmond</surname><given-names>S</given-names></name></person-group> (<year>2010</year>) <article-title>Ground-dwelling weevil (<tp:taxon-name><tp:taxon-name-part taxon-name-part-type="order">Coleoptera</tp:taxon-name-part></tp:taxon-name>: <tp:taxon-name><tp:taxon-name-part taxon-name-part-type="family">Curculionidae</tp:taxon-name-part></tp:taxon-name>) communities in fragmented and continuous hardwood forests in south-central Ontario.</article-title> <source>Journal of the Entomological Society of Ontario</source> <volume>141</volume>: <fpage>69</fpage>–<lpage>83</lpage>.</mixed-citation></ref><ref id="B3"><mixed-citation xmlns:xlink="http://www.w3.org/1999/xlink" xlink:type="simple">
          <person-group><name name-style="western"><surname>Anderson</surname><given-names>RS</given-names></name><name name-style="western"><surname>Bouchard</surname><given-names>P</given-names></name><name name-style="western"><surname>Douglas</surname><given-names>H</given-names></name></person-group> (<year>2014</year>) <article-title>Weevils (<tp:taxon-name><tp:taxon-name-part taxon-name-part-type="order">Coleoptera</tp:taxon-name-part></tp:taxon-name>: <tp:taxon-name><tp:taxon-name-part taxon-name-part-type="family">Dryophthoridae</tp:taxon-name-part></tp:taxon-name>, <tp:taxon-name><tp:taxon-name-part taxon-name-part-type="family">Brachyceridae</tp:taxon-name-part></tp:taxon-name>, <tp:taxon-name><tp:taxon-name-part taxon-name-part-type="family">Curculionidae</tp:taxon-name-part></tp:taxon-name>) of the Prairie Ecozone in Canada.</article-title> In: <person-group><name name-style="western"><surname>Giberson</surname><given-names>DJ</given-names></name><name name-style="western"><surname>Carcámo</surname><given-names>HA</given-names></name></person-group> (<role>Eds</role>) <issue-title>Arthropods of Canadian Grasslands.</issue-title> <source>Volume 4: Biodiversity and Systematics. Part 2. Biological Survey of Canada</source>, <fpage>143</fpage>–<lpage>167</lpage>.</mixed-citation></ref></ref-list></tp:taxon-treatment>
