# Supplementary material for: New Curculionoidea (Coleoptera) records for Quebec, Canada
Source: Zookeys. 2017 Jun 21;(681):95–117. doi: 10.3897/zookeys.681.12469 (PMC5523881; doi:10.3897/zookeys.681.12469)
Supplement: XML Treatment for Hypera rumicis [file zookeys.681.12469-treatment21.xml]

<!DOCTYPE tp:taxon-treatment
  PUBLIC "-//TaxonX//DTD Taxonomic Treatment Publishing DTD v0 20100105//EN" "tax-treatment-NSO.dtd">
<tp:taxon-treatment xmlns:tp="http://www.plazi.org/taxpub"><tp:treatment-meta><kwd-group><label>Taxon classification</label><kwd><named-content xmlns:xlink="http://www.w3.org/1999/xlink" content-type="kingdom">Animalia</named-content></kwd><kwd><named-content xmlns:xlink="http://www.w3.org/1999/xlink" content-type="order">Coleoptera</named-content></kwd><kwd><named-content xmlns:xlink="http://www.w3.org/1999/xlink" content-type="family">Curculionidae</named-content></kwd></kwd-group><mixed-citation publication-type="journal"><person-group><name><surname>de Tonnancour</surname><given-names>Pierre</given-names></name><name><surname>Anderson</surname><given-names>Robert S.</given-names></name><name><surname>Bouchard</surname><given-names>Patrice</given-names></name><name><surname>Chantal</surname><given-names>Claude</given-names></name><name><surname>Dumont</surname><given-names>Stéphane</given-names></name><name><surname>Vigneault</surname><given-names>Robert</given-names></name></person-group><article-title>New <tp:taxon-name><tp:taxon-name-part taxon-name-part-type="superfamily">Curculionoidea</tp:taxon-name-part></tp:taxon-name> (<tp:taxon-name><tp:taxon-name-part taxon-name-part-type="order">Coleoptera</tp:taxon-name-part></tp:taxon-name>) records for Quebec, Canada</article-title><source>Zookeys</source><day>21</day><month>6</month><year>2017</year><volume>2017</volume><issue>681</issue><fpage>95</fpage><lpage>117</lpage><pub-id pub-id-type="doi">10.3897/zookeys.681.12469</pub-id></mixed-citation></tp:treatment-meta><tp:nomenclature><tp:taxon-name>
                  <tp:taxon-name-part taxon-name-part-type="genus" reg="Hypera">Hypera</tp:taxon-name-part>
                  <tp:taxon-name-part taxon-name-part-type="species" reg="rumicis">rumicis</tp:taxon-name-part>
                </tp:taxon-name><tp:taxon-authority>(Linnaeus, 1758), new to Quebec</tp:taxon-authority><tp:nomenclature-citation-list><tp:nomenclature-citation><tp:taxon-name>
                  
                  
                </tp:taxon-name><comment>Species identification confirmed by Hiraku Yoshitake, 2014 </comment></tp:nomenclature-citation></tp:nomenclature-citation-list></tp:nomenclature><tp:treatment-sec sec-type="notes" id="SECID0E1XAI"><title>Note.</title><p>Since its accidental introduction and first detection in the United States in 1879 (Chamberlin, 1933), this Palaearctic species has expanded its range considerably in North America. Surveys conducted from 1997 to 1999 in two Quebec vineyards failed to detect its presence (<xref ref-type="bibr" rid="B9">Bouchard et al. 2005</xref>), but its capture by C. Tessier in 2003 indicates that it was already present in the province more than a decade ago. <italic><tp:taxon-name><tp:taxon-name-part taxon-name-part-type="genus" reg="Hypera">Hypera</tp:taxon-name-part> <tp:taxon-name-part taxon-name-part-type="species" reg="rumicis">rumicis</tp:taxon-name-part></tp:taxon-name></italic> is associated with various <italic><tp:taxon-name><tp:taxon-name-part taxon-name-part-type="genus" reg="Polygonum">Polygonum</tp:taxon-name-part></tp:taxon-name></italic> L. spp. and <italic><tp:taxon-name><tp:taxon-name-part taxon-name-part-type="genus" reg="Rumex">Rumex</tp:taxon-name-part></tp:taxon-name></italic> spp. (<tp:taxon-name><tp:taxon-name-part taxon-name-part-type="family">Polygonaceae</tp:taxon-name-part></tp:taxon-name>), especially the invasive curled dock, <italic><tp:taxon-name><tp:taxon-name-part taxon-name-part-type="genus" reg="Rumex">Rumex</tp:taxon-name-part> <tp:taxon-name-part taxon-name-part-type="species" reg="crispus">crispus</tp:taxon-name-part></tp:taxon-name></italic> L., also introduced from Europe. Its potential as a biological control agent against this weed was recently assessed (<xref ref-type="bibr" rid="B17">DeGregorio et al. 1992</xref>; <xref ref-type="bibr" rid="B32">Piesik 2006</xref>). This species was previously known in Canada from Alberta, Saskatchewan, Manitoba, and Ontario (<xref ref-type="bibr" rid="B10">Bousquet et al. 2013</xref>).</p></tp:treatment-sec><tp:treatment-sec sec-type="Specimen data" id="SECID0EZZAI"><title>Specimen data.</title><p>[MRC Brome-Missisquoi], Saint-Armand, 15VI2003, C. Tessier (1, <abbrev xmlns:xlink="http://www.w3.org/1999/xlink" xlink:title="Claude Tessier Insect Collection (private collection)" id="ABBRID0E6ZAI" xlink:type="simple">CCTE</abbrev>); MRC Vaudreuil-Soulanges, Notre-Dame-de-l’Île-Perrot, 3VII2011 (17:00), beaten from <italic><tp:taxon-name><tp:taxon-name-part taxon-name-part-type="genus" reg="Rumex">Rumex</tp:taxon-name-part> <tp:taxon-name-part taxon-name-part-type="species" reg="crispus">crispus</tp:taxon-name-part></tp:taxon-name></italic>, P. de Tonnancour (1, <abbrev xmlns:xlink="http://www.w3.org/1999/xlink" xlink:title="Pierre de Tonnancour Insect Collection (private collection)" id="ABBRID0EO1AI" xlink:type="simple">CPTO</abbrev>); MRC Vaudreuil-Soulanges, Terrasse-Vaudreuil, 6VII2011 (2:00), UV + porch light, P. de Tonnancour (1, <abbrev xmlns:xlink="http://www.w3.org/1999/xlink" xlink:title="Pierre de Tonnancour Insect Collection (private collection)" id="ABBRID0ES1AI" xlink:type="simple">CPTO</abbrev>); MRC Haut-Saint-Laurent, Saint-Anicet (45.0425, -74°4459), 15VI2013 (13:00), wet meadow, swept from various herbaceous plants, P. de Tonnancour (2, <abbrev xmlns:xlink="http://www.w3.org/1999/xlink" xlink:title="Pierre de Tonnancour Insect Collection (private collection)" id="ABBRID0EW1AI" xlink:type="simple">CPTO</abbrev>); Montreal, Île-Bizard (Parc-nature du Bois-de-l’Île-Bizard), 17VI2013, ≥ 5 cocoons on <italic><tp:taxon-name><tp:taxon-name-part taxon-name-part-type="genus" reg="Rumex">Rumex</tp:taxon-name-part></tp:taxon-name></italic> sp. (one emergence on 22VI2013), C. Pilon (observation documented by photos); MRC Haut-Saint-Laurent, Saint-Anicet (45.0432, -74°4442), 26VI2015 (15:00), beaten from <italic><tp:taxon-name><tp:taxon-name-part taxon-name-part-type="genus" reg="Rumex">Rumex</tp:taxon-name-part> <tp:taxon-name-part taxon-name-part-type="species" reg="crispus">crispus</tp:taxon-name-part></tp:taxon-name></italic>, P. de Tonnancour (11, <abbrev xmlns:xlink="http://www.w3.org/1999/xlink" xlink:title="Pierre de Tonnancour Insect Collection (private collection)" id="ABBRID0EM2AI" xlink:type="simple">CPTO</abbrev>); MRC Coaticook, Waterville (45.27993 N 71.89987 O), 10VII2015 (20:00), beaten from <italic><tp:taxon-name><tp:taxon-name-part taxon-name-part-type="genus" reg="Rumex">Rumex</tp:taxon-name-part> <tp:taxon-name-part taxon-name-part-type="species" reg="crispus">crispus</tp:taxon-name-part></tp:taxon-name></italic>, P. de Tonnancour (4, <abbrev xmlns:xlink="http://www.w3.org/1999/xlink" xlink:title="Claude Chantal Insect Collection (private collection)" id="ABBRID0E22AI" xlink:type="simple">CCCH</abbrev>; 7, <named-content xmlns:xlink="http://www.w3.org/1999/xlink" content-type="dwc:institutional_code" xlink:type="simple">CMNC</named-content>; 2, <abbrev xmlns:xlink="http://www.w3.org/1999/xlink" xlink:title="Stéphane Dumont Insect Collection (private collection)" id="ABBRID0EE3AI" xlink:type="simple">CSDU</abbrev>; 1, <abbrev xmlns:xlink="http://www.w3.org/1999/xlink" xlink:title="Robert Vigneault Insect Collection" id="ABBRID0EI3AI" xlink:type="simple">CRVI</abbrev>); same except 11VII2015 (10:00), H. Miquet-Sage, P. de Tonnancour, S. Dumont (7, <abbrev xmlns:xlink="http://www.w3.org/1999/xlink" xlink:title="Henri Miquet-Sage Insect Collection (private collection)" id="ABBRID0EM3AI" xlink:type="simple">CHMS</abbrev>; 18, <abbrev xmlns:xlink="http://www.w3.org/1999/xlink" xlink:title="Pierre de Tonnancour Insect Collection (private collection)" id="ABBRID0EQ3AI" xlink:type="simple">CPTO</abbrev>; 7, <abbrev xmlns:xlink="http://www.w3.org/1999/xlink" xlink:title="Stéphane Dumont Insect Collection (private collection)" id="ABBRID0EU3AI" xlink:type="simple">CSDU</abbrev>, 1, <abbrev xmlns:xlink="http://www.w3.org/1999/xlink" xlink:title="Robert Vigneault Insect Collection" id="ABBRID0EY3AI" xlink:type="simple">CRVI</abbrev>); MRC Haut-Richelieu, Henryville, dike adjacent to Réserve écologique Marcel-Raymond, 12V2016 (13:00–16:00), swept from grasses, <italic><tp:taxon-name><tp:taxon-name-part taxon-name-part-type="genus" reg="Equisetum">Equisetum</tp:taxon-name-part></tp:taxon-name></italic> and <italic><tp:taxon-name><tp:taxon-name-part taxon-name-part-type="genus" reg="Solidago">Solidago</tp:taxon-name-part></tp:taxon-name></italic>, P. de Tonnancour 12V2016 (1, <abbrev xmlns:xlink="http://www.w3.org/1999/xlink" xlink:title="Pierre de Tonnancour Insect Collection (private collection)" id="ABBRID0EK4AI" xlink:type="simple">CPTO</abbrev>).</p></tp:treatment-sec><ref-list><ref id="B9"><mixed-citation xmlns:xlink="http://www.w3.org/1999/xlink" xlink:type="simple">
          <person-group><name name-style="western"><surname>Bouchard</surname><given-names>P</given-names></name><name name-style="western"><surname>LeSage</surname><given-names>L</given-names></name><name name-style="western"><surname>Goulet</surname><given-names>H</given-names></name><name name-style="western"><surname>Bostanian</surname><given-names>NJ</given-names></name><name name-style="western"><surname>Vincent</surname><given-names>C</given-names></name><name name-style="western"><surname>Zmudzinska</surname><given-names>A</given-names></name><name name-style="western"><surname>Lasnier</surname><given-names>J</given-names></name></person-group> (<year>2005</year>) <article-title>Weevil (<tp:taxon-name><tp:taxon-name-part taxon-name-part-type="order">Coleoptera</tp:taxon-name-part></tp:taxon-name>: <tp:taxon-name><tp:taxon-name-part taxon-name-part-type="superfamily">Curculionoidea</tp:taxon-name-part></tp:taxon-name>) diversity and abundance in two Quebec vineyards</article-title>. <source>Annals of the Entomological Society of America</source> <volume>98</volume>: <fpage>565</fpage>–<lpage>574</lpage>. <ext-link xlink:type="simple" ext-link-type="doi" xlink:href="10.1603/0013-8746(2005)098[0565:WCCDAA]2.0.CO;2">https://doi.org/10.1603/0013-8746(2005)098[0565:WCCDAA]2.0.CO;2</ext-link></mixed-citation></ref><ref id="B17"><mixed-citation xmlns:xlink="http://www.w3.org/1999/xlink" xlink:type="simple">
          <person-group><name name-style="western"><surname>DeGregorio</surname><given-names>RE</given-names></name><name name-style="western"><surname>Ashley</surname><given-names>RA</given-names></name><name name-style="western"><surname>Streams</surname><given-names>FA</given-names></name><name name-style="western"><surname>Adams</surname><given-names>RG Jr</given-names></name><name name-style="western"><surname>Schaefer</surname><given-names>CW</given-names></name></person-group> (<year>1992</year>) <article-title>Biocontrol potential of <italic><tp:taxon-name><tp:taxon-name-part taxon-name-part-type="genus">Hypera</tp:taxon-name-part> <tp:taxon-name-part taxon-name-part-type="species">rumicis</tp:taxon-name-part></tp:taxon-name></italic> (L.) (<tp:taxon-name><tp:taxon-name-part taxon-name-part-type="order">Coleoptera</tp:taxon-name-part></tp:taxon-name>: <tp:taxon-name><tp:taxon-name-part taxon-name-part-type="family">Curculionidae</tp:taxon-name-part></tp:taxon-name>) on curly dock (<italic><tp:taxon-name><tp:taxon-name-part taxon-name-part-type="genus">Rumex</tp:taxon-name-part> <tp:taxon-name-part taxon-name-part-type="species">crispus</tp:taxon-name-part></tp:taxon-name></italic> L.).</article-title> <source>Journal of Sustainable Agriculture</source> <volume>2</volume>(<issue>1</issue>): <fpage>7</fpage>–<lpage>24</lpage>. <ext-link xlink:type="simple" ext-link-type="doi" xlink:href="10.1300/J064v02n01_03">https://doi.org/10.1300/J064v02n01_03</ext-link></mixed-citation></ref><ref id="B32"><mixed-citation xmlns:xlink="http://www.w3.org/1999/xlink" xlink:type="simple">
          <person-group><name name-style="western"><surname>Piesik</surname><given-names>D</given-names></name></person-group> (<year>2006</year>) <article-title>Impact of herbicide on mossy sorrel (<italic><tp:taxon-name><tp:taxon-name-part taxon-name-part-type="genus">Rumex</tp:taxon-name-part> <tp:taxon-name-part taxon-name-part-type="species">confertus</tp:taxon-name-part></tp:taxon-name></italic>), and phytophagous <italic><tp:taxon-name><tp:taxon-name-part taxon-name-part-type="genus">Hypera</tp:taxon-name-part> <tp:taxon-name-part taxon-name-part-type="species">rumicis</tp:taxon-name-part></tp:taxon-name></italic>, <italic><tp:taxon-name><tp:taxon-name-part taxon-name-part-type="genus">Apion</tp:taxon-name-part> <tp:taxon-name-part taxon-name-part-type="species">miniatum</tp:taxon-name-part></tp:taxon-name></italic> and <italic><tp:taxon-name><tp:taxon-name-part taxon-name-part-type="genus">Pegomya</tp:taxon-name-part> <tp:taxon-name-part taxon-name-part-type="species">nigritarsis</tp:taxon-name-part></tp:taxon-name></italic></article-title>. <source>Electronic Journal of Polish Agricultural Universities, Biology</source> <volume>9</volume>(<issue>2</issue>), article 23.</mixed-citation></ref><ref id="B10"><mixed-citation xmlns:xlink="http://www.w3.org/1999/xlink" xlink:type="simple">
          <person-group><name name-style="western"><surname>Bousquet</surname><given-names>Y</given-names></name><name name-style="western"><surname>Bouchard</surname><given-names>P</given-names></name><name name-style="western"><surname>Davies</surname><given-names>AE</given-names></name><name name-style="western"><surname>Sikes</surname><given-names>DS</given-names></name></person-group> (<year>2013</year>) <source>Checklist of Beetles of Canada and Alaska. Second edition.</source> <publisher-name>Pensoft</publisher-name>, <publisher-loc>Sofia</publisher-loc>, <size units="page">402 pp</size>.</mixed-citation></ref></ref-list></tp:taxon-treatment>
