# Supplementary material for: New Curculionoidea (Coleoptera) records for Quebec, Canada
Source: Zookeys. 2017 Jun 21;(681):95–117. doi: 10.3897/zookeys.681.12469 (PMC5523881; doi:10.3897/zookeys.681.12469)
Supplement: XML Treatment for Rhyssomatus aequalis [file zookeys.681.12469-treatment24.xml]

<!DOCTYPE tp:taxon-treatment
  PUBLIC "-//TaxonX//DTD Taxonomic Treatment Publishing DTD v0 20100105//EN" "tax-treatment-NSO.dtd">
<tp:taxon-treatment xmlns:tp="http://www.plazi.org/taxpub"><tp:treatment-meta><kwd-group><label>Taxon classification</label><kwd><named-content xmlns:xlink="http://www.w3.org/1999/xlink" content-type="kingdom">Animalia</named-content></kwd><kwd><named-content xmlns:xlink="http://www.w3.org/1999/xlink" content-type="order">Coleoptera</named-content></kwd><kwd><named-content xmlns:xlink="http://www.w3.org/1999/xlink" content-type="family">Curculionidae</named-content></kwd></kwd-group><mixed-citation publication-type="journal"><person-group><name><surname>de Tonnancour</surname><given-names>Pierre</given-names></name><name><surname>Anderson</surname><given-names>Robert S.</given-names></name><name><surname>Bouchard</surname><given-names>Patrice</given-names></name><name><surname>Chantal</surname><given-names>Claude</given-names></name><name><surname>Dumont</surname><given-names>Stéphane</given-names></name><name><surname>Vigneault</surname><given-names>Robert</given-names></name></person-group><article-title>New <tp:taxon-name><tp:taxon-name-part taxon-name-part-type="superfamily">Curculionoidea</tp:taxon-name-part></tp:taxon-name> (<tp:taxon-name><tp:taxon-name-part taxon-name-part-type="order">Coleoptera</tp:taxon-name-part></tp:taxon-name>) records for Quebec, Canada</article-title><source>Zookeys</source><day>21</day><month>6</month><year>2017</year><volume>2017</volume><issue>681</issue><fpage>95</fpage><lpage>117</lpage><pub-id pub-id-type="doi">10.3897/zookeys.681.12469</pub-id></mixed-citation></tp:treatment-meta><tp:nomenclature><tp:taxon-name>
                  <tp:taxon-name-part taxon-name-part-type="genus" reg="Rhyssomatus">Rhyssomatus</tp:taxon-name-part>
                  <tp:taxon-name-part taxon-name-part-type="species" reg="aequalis">aequalis</tp:taxon-name-part>
                </tp:taxon-name><tp:taxon-authority>Horn, 1873, first records for Quebec with detailed locality information</tp:taxon-authority><tp:nomenclature-citation-list><tp:nomenclature-citation><tp:taxon-name>
                  
                  
                </tp:taxon-name><comment>Species identification confirmed by RSA, 2015 </comment></tp:nomenclature-citation></tp:nomenclature-citation-list></tp:nomenclature><tp:treatment-sec sec-type="notes" id="SECID0E3IBI"><title>Note.</title><p>This native species was known in Canada only from Ontario (<xref ref-type="bibr" rid="B27">McNamara 1991</xref>) until <xref ref-type="bibr" rid="B10">Bousquet et al. (2013)</xref> recorded it from Quebec without providing any specific details about its distribution within the province. Before the recent addition of a few specimens from the series reported herein, the <named-content xmlns:xlink="http://www.w3.org/1999/xlink" content-type="dwc:institutional_code" xlink:type="simple">CNCI</named-content> contained 33 specimens from Canada, all collected by W.J. Brown in extreme southern Ontario between 1931 and 1940, 17 of them on “<italic><tp:taxon-name><tp:taxon-name-part taxon-name-part-type="genus" reg="Convolvulus">Convolvulus</tp:taxon-name-part> <tp:taxon-name-part taxon-name-part-type="species" reg="sepium">sepium</tp:taxon-name-part> <tp:taxon-name-part taxon-name-part-type="subspecies" reg="pubescens">pubescens</tp:taxon-name-part></tp:taxon-name></italic>” (hedge false bindweed, now known as <italic><tp:taxon-name><tp:taxon-name-part taxon-name-part-type="genus" reg="Calystegia">Calystegia</tp:taxon-name-part> <tp:taxon-name-part taxon-name-part-type="species" reg="sepium">sepium</tp:taxon-name-part></tp:taxon-name></italic> (L.) R. Br. (<tp:taxon-name><tp:taxon-name-part taxon-name-part-type="family">Convolvulaceae</tp:taxon-name-part></tp:taxon-name>)). Based on these label data and on those of most specimens reported henceforth, <italic><tp:taxon-name><tp:taxon-name-part taxon-name-part-type="genus" reg="Rhyssomatus">R.</tp:taxon-name-part> <tp:taxon-name-part taxon-name-part-type="species" reg="aequalis">aequalis</tp:taxon-name-part></tp:taxon-name></italic> appears to be associated with <italic><tp:taxon-name><tp:taxon-name-part taxon-name-part-type="genus" reg="Calystegia">C.</tp:taxon-name-part> <tp:taxon-name-part taxon-name-part-type="species" reg="sepium">sepium</tp:taxon-name-part></tp:taxon-name></italic>.</p></tp:treatment-sec><tp:treatment-sec sec-type="Specimen data" id="SECID0EGLBI"><title>Specimen data.</title><p>MRC Haut-Saint-Laurent, Saint-Anicet (45.0425, -74°4459), 15VI2013, wet meadow, swept from various herbaceous plants, P. de Tonnancour &amp; S. Laplante (1, <abbrev xmlns:xlink="http://www.w3.org/1999/xlink" xlink:title="Pierre de Tonnancour Insect Collection (private collection)" id="ABBRID0EMLBI" xlink:type="simple">CPTO</abbrev>; 2, <abbrev xmlns:xlink="http://www.w3.org/1999/xlink" xlink:title="Serge Laplante Insect Collection (private collection)" id="ABBRID0EQLBI" xlink:type="simple">CSLA</abbrev>); Montreal, Parc Zotique-Racicot (45.5436, 73.69O3), 8VII2015 (13:00), beaten from <italic><tp:taxon-name><tp:taxon-name-part taxon-name-part-type="genus" reg="Castylegia">Castylegia</tp:taxon-name-part> <tp:taxon-name-part taxon-name-part-type="species" reg="sepium">sepium</tp:taxon-name-part></tp:taxon-name></italic> + <italic><tp:taxon-name><tp:taxon-name-part taxon-name-part-type="genus" reg="Cirsium">Cirsium</tp:taxon-name-part> <tp:taxon-name-part taxon-name-part-type="species" reg="arvense">arvense</tp:taxon-name-part></tp:taxon-name></italic>, P. de Tonnancour (1, <abbrev xmlns:xlink="http://www.w3.org/1999/xlink" xlink:title="Pierre de Tonnancour Insect Collection (private collection)" id="ABBRID0EKMBI" xlink:type="simple">CPTO</abbrev>); same except: 9VII2015, S. Dumont (2, <abbrev xmlns:xlink="http://www.w3.org/1999/xlink" xlink:title="Stéphane Dumont Insect Collection (private collection)" id="ABBRID0EOMBI" xlink:type="simple">CSDU</abbrev>), 24VII2015 (4, <abbrev xmlns:xlink="http://www.w3.org/1999/xlink" xlink:title="Pierre de Tonnancour Insect Collection (private collection)" id="ABBRID0ESMBI" xlink:type="simple">CPTO</abbrev>); same except: 26VII2105, beaten from <italic><tp:taxon-name><tp:taxon-name-part taxon-name-part-type="genus" reg="Castylegia">Castylegia</tp:taxon-name-part> <tp:taxon-name-part taxon-name-part-type="species" reg="sepium">sepium</tp:taxon-name-part></tp:taxon-name></italic> + <italic><tp:taxon-name><tp:taxon-name-part taxon-name-part-type="genus" reg="Cirsium">Cirsium</tp:taxon-name-part> <tp:taxon-name-part taxon-name-part-type="species" reg="arvense">arvense</tp:taxon-name-part></tp:taxon-name></italic>, S. Dumont (1, <named-content xmlns:xlink="http://www.w3.org/1999/xlink" content-type="dwc:institutional_code" xlink:type="simple">CMNC</named-content>; 1, <named-content xmlns:xlink="http://www.w3.org/1999/xlink" content-type="dwc:institutional_code" xlink:type="simple">CNCI</named-content>; 1, <abbrev xmlns:xlink="http://www.w3.org/1999/xlink" xlink:title="Stéphane Dumont Insect Collection (private collection)" id="ABBRID0EWNBI" xlink:type="simple">CSDU</abbrev>); same except: 25VIII2015, beaten from <italic><tp:taxon-name><tp:taxon-name-part taxon-name-part-type="genus" reg="Castylegia">Castylegia</tp:taxon-name-part> <tp:taxon-name-part taxon-name-part-type="species" reg="sepium">sepium</tp:taxon-name-part></tp:taxon-name></italic> + <italic><tp:taxon-name><tp:taxon-name-part taxon-name-part-type="genus" reg="Cirsium">Cirsium</tp:taxon-name-part> <tp:taxon-name-part taxon-name-part-type="species" reg="arvense">arvense</tp:taxon-name-part></tp:taxon-name></italic>, S. Dumont (2, <abbrev xmlns:xlink="http://www.w3.org/1999/xlink" xlink:title="Pierre de Tonnancour Insect Collection (private collection)" id="ABBRID0EQOBI" xlink:type="simple">CPTO</abbrev>; 2, <abbrev xmlns:xlink="http://www.w3.org/1999/xlink" xlink:title="Stéphane Dumont Insect Collection (private collection)" id="ABBRID0EUOBI" xlink:type="simple">CSDU</abbrev>); same except: 1IX2015 (13:00), beaten from <italic><tp:taxon-name><tp:taxon-name-part taxon-name-part-type="genus" reg="Castylegia">Castylegia</tp:taxon-name-part> <tp:taxon-name-part taxon-name-part-type="species" reg="sepium">sepium</tp:taxon-name-part></tp:taxon-name></italic>, P. de Tonnancour &amp; S. Dumont (1, <named-content xmlns:xlink="http://www.w3.org/1999/xlink" content-type="dwc:institutional_code" xlink:type="simple">CMNC</named-content>; 1, <named-content xmlns:xlink="http://www.w3.org/1999/xlink" content-type="dwc:institutional_code" xlink:type="simple">CNCI</named-content>; 6, <abbrev xmlns:xlink="http://www.w3.org/1999/xlink" xlink:title="Pierre de Tonnancour Insect Collection (private collection)" id="ABBRID0ENPBI" xlink:type="simple">CPTO</abbrev>; 1, <abbrev xmlns:xlink="http://www.w3.org/1999/xlink" xlink:title="Stéphane Dumont Insect Collection (private collection)" id="ABBRID0ERPBI" xlink:type="simple">CSDU</abbrev>); same except: 7VI2016 S. Dumont (13, <abbrev xmlns:xlink="http://www.w3.org/1999/xlink" xlink:title="Stéphane Dumont Insect Collection (private collection)" id="ABBRID0EVPBI" xlink:type="simple">CSDU</abbrev>; 10, <abbrev xmlns:xlink="http://www.w3.org/1999/xlink" xlink:title="Claude Chantal Insect Collection (private collection)" id="ABBRID0EZPBI" xlink:type="simple">CCCH</abbrev>); same except: 10VI2106 (8, <abbrev xmlns:xlink="http://www.w3.org/1999/xlink" xlink:title="Stéphane Dumont Insect Collection (private collection)" id="ABBRID0E4PBI" xlink:type="simple">CSDU</abbrev>); 14VI21016 (11, <abbrev xmlns:xlink="http://www.w3.org/1999/xlink" xlink:title="Stéphane Dumont Insect Collection (private collection)" id="ABBRID0EBQBI" xlink:type="simple">CSDU</abbrev>); MRC Vaudreuil-Soulanges, Ville-de-l’Île-Perrot, 15VI2016 (12:00), beaten from <italic><tp:taxon-name><tp:taxon-name-part taxon-name-part-type="genus" reg="Castylegia">Castylegia</tp:taxon-name-part> <tp:taxon-name-part taxon-name-part-type="species" reg="sepium">sepium</tp:taxon-name-part></tp:taxon-name></italic>, P. de Tonnancour (2, <abbrev xmlns:xlink="http://www.w3.org/1999/xlink" xlink:title="Pierre de Tonnancour Insect Collection (private collection)" id="ABBRID0EQQBI" xlink:type="simple">CPTO</abbrev>); Montreal, Parc Zotique-Racicot (45.5436, 73.69O3), 16VI2016, beaten from <italic><tp:taxon-name><tp:taxon-name-part taxon-name-part-type="genus" reg="Castylegia">Castylegia</tp:taxon-name-part> <tp:taxon-name-part taxon-name-part-type="species" reg="sepium">sepium</tp:taxon-name-part></tp:taxon-name></italic>, S. Dumont (1, <abbrev xmlns:xlink="http://www.w3.org/1999/xlink" xlink:title="Stéphane Dumont Insect Collection (private collection)" id="ABBRID0E6QBI" xlink:type="simple">CSDU</abbrev>); MRC Vaudreuil-Soulanges, Notre-Dame-de-l’Île-Perrot, 17VI2016 (12:30), beaten from <italic><tp:taxon-name><tp:taxon-name-part taxon-name-part-type="genus" reg="Castylegia">Castylegia</tp:taxon-name-part> <tp:taxon-name-part taxon-name-part-type="species" reg="sepium">sepium</tp:taxon-name-part></tp:taxon-name></italic>, P. de Tonnancour (3, <abbrev xmlns:xlink="http://www.w3.org/1999/xlink" xlink:title="Pierre de Tonnancour Insect Collection (private collection)" id="ABBRID0EORBI" xlink:type="simple">CPTO</abbrev>); MRC Vaudreuil-Soulanges, Ville-de-l’Île-Perrot (45.3970, -73.9629), 18VI2016 (12:00), beaten from <italic><tp:taxon-name><tp:taxon-name-part taxon-name-part-type="genus" reg="Castylegia">Castylegia</tp:taxon-name-part> <tp:taxon-name-part taxon-name-part-type="species" reg="sepium">sepium</tp:taxon-name-part></tp:taxon-name></italic>, P. de Tonnancour (1, <abbrev xmlns:xlink="http://www.w3.org/1999/xlink" xlink:title="Pierre de Tonnancour Insect Collection (private collection)" id="ABBRID0E4RBI" xlink:type="simple">CPTO</abbrev>); MRC Vaudreuil-Soulanges, Notre-Dame-de-l’Île-Perrot, 21VI2016 (17:00), beaten from <italic><tp:taxon-name><tp:taxon-name-part taxon-name-part-type="genus" reg="Castylegia">Castylegia</tp:taxon-name-part> <tp:taxon-name-part taxon-name-part-type="species" reg="sepium">sepium</tp:taxon-name-part></tp:taxon-name></italic>, P. de Tonnancour (4, <abbrev xmlns:xlink="http://www.w3.org/1999/xlink" xlink:title="Pierre de Tonnancour Insect Collection (private collection)" id="ABBRID0EMSBI" xlink:type="simple">CPTO</abbrev>); Montreal, Parc Zotique-Racicot (45.5436, 73.69O3), 23VI2016, beaten from <italic><tp:taxon-name><tp:taxon-name-part taxon-name-part-type="genus" reg="Castylegia">Castylegia</tp:taxon-name-part> <tp:taxon-name-part taxon-name-part-type="species" reg="sepium">sepium</tp:taxon-name-part></tp:taxon-name></italic>, S. Dumont (1, <abbrev xmlns:xlink="http://www.w3.org/1999/xlink" xlink:title="Stéphane Dumont Insect Collection (private collection)" id="ABBRID0E2SBI" xlink:type="simple">CSDU</abbrev>); same except: 28VI2015 (13:00), P. de Tonnancour (14, <abbrev xmlns:xlink="http://www.w3.org/1999/xlink" xlink:title="Pierre de Tonnancour Insect Collection (private collection)" id="ABBRID0E6SBI" xlink:type="simple">CPTO</abbrev>); same except: 30VI2016, S. Dumont (2, <abbrev xmlns:xlink="http://www.w3.org/1999/xlink" xlink:title="Stéphane Dumont Insect Collection (private collection)" id="ABBRID0EDTBI" xlink:type="simple">CSDU</abbrev>); same except: 4VII2016 (2, <abbrev xmlns:xlink="http://www.w3.org/1999/xlink" xlink:title="Stéphane Dumont Insect Collection (private collection)" id="ABBRID0EHTBI" xlink:type="simple">CSDU</abbrev>); same except: 26VII2016 (2, <abbrev xmlns:xlink="http://www.w3.org/1999/xlink" xlink:title="Stéphane Dumont Insect Collection (private collection)" id="ABBRID0ELTBI" xlink:type="simple">CSDU</abbrev>); same except: 28VII2016 (1, <abbrev xmlns:xlink="http://www.w3.org/1999/xlink" xlink:title="Stéphane Dumont Insect Collection (private collection)" id="ABBRID0EPTBI" xlink:type="simple">CSDU</abbrev>); same except: 18VIII2016 (1, <abbrev xmlns:xlink="http://www.w3.org/1999/xlink" xlink:title="Stéphane Dumont Insect Collection (private collection)" id="ABBRID0ETTBI" xlink:type="simple">CSDU</abbrev>).</p></tp:treatment-sec><ref-list><ref id="B27"><mixed-citation xmlns:xlink="http://www.w3.org/1999/xlink" xlink:type="simple">
          <person-group><name name-style="western"><surname>McNamara</surname><given-names>J</given-names></name></person-group> (<year>1991</year>) <article-title>Superfamily <tp:taxon-name><tp:taxon-name-part taxon-name-part-type="superfamily">Curculionoidea</tp:taxon-name-part></tp:taxon-name>.</article-title> In: <person-group><name name-style="western"><surname>Bousquet</surname><given-names>Y</given-names></name></person-group> (<role>Ed.</role>) <issue-title>Checklist of the Beetles of Canada and Alaska.</issue-title> <source>Agriculture Canada, Ottawa</source>, <fpage>323</fpage>–<lpage>365</lpage>.</mixed-citation></ref><ref id="B10"><mixed-citation xmlns:xlink="http://www.w3.org/1999/xlink" xlink:type="simple">
          <person-group><name name-style="western"><surname>Bousquet</surname><given-names>Y</given-names></name><name name-style="western"><surname>Bouchard</surname><given-names>P</given-names></name><name name-style="western"><surname>Davies</surname><given-names>AE</given-names></name><name name-style="western"><surname>Sikes</surname><given-names>DS</given-names></name></person-group> (<year>2013</year>) <source>Checklist of Beetles of Canada and Alaska. Second edition.</source> <publisher-name>Pensoft</publisher-name>, <publisher-loc>Sofia</publisher-loc>, <size units="page">402 pp</size>.</mixed-citation></ref></ref-list></tp:taxon-treatment>
