# Supplementary material for: New Curculionoidea (Coleoptera) records for Quebec, Canada
Source: Zookeys. 2017 Jun 21;(681):95–117. doi: 10.3897/zookeys.681.12469 (PMC5523881; doi:10.3897/zookeys.681.12469)
Supplement: XML Treatment for Conotrachelus buchanani [file zookeys.681.12469-treatment25.xml]

<!DOCTYPE tp:taxon-treatment
  PUBLIC "-//TaxonX//DTD Taxonomic Treatment Publishing DTD v0 20100105//EN" "tax-treatment-NSO.dtd">
<tp:taxon-treatment xmlns:tp="http://www.plazi.org/taxpub"><tp:treatment-meta><kwd-group><label>Taxon classification</label><kwd><named-content xmlns:xlink="http://www.w3.org/1999/xlink" content-type="kingdom">Animalia</named-content></kwd><kwd><named-content xmlns:xlink="http://www.w3.org/1999/xlink" content-type="order">Coleoptera</named-content></kwd><kwd><named-content xmlns:xlink="http://www.w3.org/1999/xlink" content-type="family">Curculionidae</named-content></kwd></kwd-group><mixed-citation publication-type="journal"><person-group><name><surname>de Tonnancour</surname><given-names>Pierre</given-names></name><name><surname>Anderson</surname><given-names>Robert S.</given-names></name><name><surname>Bouchard</surname><given-names>Patrice</given-names></name><name><surname>Chantal</surname><given-names>Claude</given-names></name><name><surname>Dumont</surname><given-names>Stéphane</given-names></name><name><surname>Vigneault</surname><given-names>Robert</given-names></name></person-group><article-title>New <tp:taxon-name><tp:taxon-name-part taxon-name-part-type="superfamily">Curculionoidea</tp:taxon-name-part></tp:taxon-name> (<tp:taxon-name><tp:taxon-name-part taxon-name-part-type="order">Coleoptera</tp:taxon-name-part></tp:taxon-name>) records for Quebec, Canada</article-title><source>Zookeys</source><day>21</day><month>6</month><year>2017</year><volume>2017</volume><issue>681</issue><fpage>95</fpage><lpage>117</lpage><pub-id pub-id-type="doi">10.3897/zookeys.681.12469</pub-id></mixed-citation></tp:treatment-meta><tp:nomenclature><tp:taxon-name>
                  <tp:taxon-name-part taxon-name-part-type="genus" reg="Conotrachelus">Conotrachelus</tp:taxon-name-part>
                  <tp:taxon-name-part taxon-name-part-type="species" reg="buchanani">buchanani</tp:taxon-name-part>
                </tp:taxon-name><tp:taxon-authority>Schoof, 1942, new to Canada</tp:taxon-authority><tp:nomenclature-citation-list><tp:nomenclature-citation><tp:taxon-name>
                  
                  
                </tp:taxon-name><comment>Species identification confirmed by RSA, 2015 </comment></tp:nomenclature-citation></tp:nomenclature-citation-list></tp:nomenclature><tp:treatment-sec sec-type="notes" id="SECID0EHVBI"><title>Note.</title><p>This native species is associated with <italic><tp:taxon-name><tp:taxon-name-part taxon-name-part-type="genus" reg="Celtis">Celtis</tp:taxon-name-part></tp:taxon-name></italic> L. spp. (<tp:taxon-name><tp:taxon-name-part taxon-name-part-type="family">Cannabaceae</tp:taxon-name-part></tp:taxon-name>) (<xref ref-type="bibr" rid="B37">Schoof 1942</xref>), specifically common hackberry, <italic><tp:taxon-name><tp:taxon-name-part taxon-name-part-type="genus" reg="Celtis">Celtis</tp:taxon-name-part> <tp:taxon-name-part taxon-name-part-type="species" reg="occidentalis">occidentalis</tp:taxon-name-part></tp:taxon-name></italic> L., in Quebec. All specimens collected in Montreal were beaten from common hackberry, and all those from Terrasse-Vaudreuil were attracted to a light source located no more than 10 m from a hackberry tree. Hackberry has been favoured as a street tree and planted in great numbers in some boroughs by the City of Montreal between 1972 and 1984 (<xref ref-type="bibr" rid="B35">QuéBio 2016</xref>), obviously <!--PageBreak-->much to the benefit of the weevil. Records provided herein represent a significant northerly extension of the range of this species which was previously only known from as far north as Pennsylvania (<xref ref-type="bibr" rid="B30">O’Brien and Wibmer 1982</xref>).</p><p>Specimens from southern USA were examined and found to be consistently larger than the northern forms from Quebec and northern USA, but dissections failed to reveal any further significant differences between the two groups. The status of the Canadian and northern USA forms needs further study. For the time being specimens reported herein will be considered as <italic><tp:taxon-name><tp:taxon-name-part taxon-name-part-type="genus" reg="Conotrachelus">C.</tp:taxon-name-part> <tp:taxon-name-part taxon-name-part-type="species" reg="buchanani">buchanani</tp:taxon-name-part></tp:taxon-name></italic>.</p></tp:treatment-sec><tp:treatment-sec sec-type="Specimen data" id="SECID0E6WBI"><title>Specimen data.</title><p>[MRC Brome-Missisquoi], Saint-Armand, 5VI2007, C. Chantal (1, <abbrev xmlns:xlink="http://www.w3.org/1999/xlink" xlink:title="Claude Chantal Insect Collection (private collection)" id="ABBRID0EFXBI" xlink:type="simple">CCCH</abbrev>); MRC Vaudreuil-Soulanges, Terrasse-Vaudreuil, 21V2009 (21:00–22:00), mercury vapour light, P. de Tonnancour (1, <abbrev xmlns:xlink="http://www.w3.org/1999/xlink" xlink:title="Pierre de Tonnancour Insect Collection (private collection)" id="ABBRID0EJXBI" xlink:type="simple">CPTO</abbrev>); same except: 18VI2010 (23:00), mercury vapour + UV + porch light, P. de Tonnancour (1, <abbrev xmlns:xlink="http://www.w3.org/1999/xlink" xlink:title="Pierre de Tonnancour Insect Collection (private collection)" id="ABBRID0ENXBI" xlink:type="simple">CPTO</abbrev>); same except: 6VII2011 (23:00), UV + porch light, P. de Tonnancour (1, <abbrev xmlns:xlink="http://www.w3.org/1999/xlink" xlink:title="Pierre de Tonnancour Insect Collection (private collection)" id="ABBRID0ERXBI" xlink:type="simple">CPTO</abbrev>); MRC Marguerite-D’Youville, Contrecœur, 8VII2012 (0:30), mercury vapour + UV light, P. de Tonnancour (1, <abbrev xmlns:xlink="http://www.w3.org/1999/xlink" xlink:title="Pierre de Tonnancour Insect Collection (private collection)" id="ABBRID0EVXBI" xlink:type="simple">CPTO</abbrev>); [MRC La ValléeduRichelieu] MontSaintHilaire, 2-VI-2013, H. Miquet-Sage (2, <abbrev xmlns:xlink="http://www.w3.org/1999/xlink" xlink:title="Henri Miquet-Sage Insect Collection (private collection)" id="ABBRID0EZXBI" xlink:type="simple">CHMS</abbrev>); MRC Vaudreuil-Soulanges, Terrasse-Vaudreuil, 21IX2014 (21:00), UV + porch light, P. de Tonnancour (1, <abbrev xmlns:xlink="http://www.w3.org/1999/xlink" xlink:title="Pierre de Tonnancour Insect Collection (private collection)" id="ABBRID0E4XBI" xlink:type="simple">CPTO</abbrev>); Montreal, Parc Zotique-Racicot (45.5424, 73.6874), 19VI2015, beaten from <italic><tp:taxon-name><tp:taxon-name-part taxon-name-part-type="genus" reg="Celtis">Celtis</tp:taxon-name-part> <tp:taxon-name-part taxon-name-part-type="species" reg="occidentalis">occidentalis</tp:taxon-name-part></tp:taxon-name></italic>, S. Dumont (3, <named-content xmlns:xlink="http://www.w3.org/1999/xlink" content-type="dwc:institutional_code" xlink:type="simple">CMNC</named-content>; 3, <named-content xmlns:xlink="http://www.w3.org/1999/xlink" content-type="dwc:institutional_code" xlink:type="simple">CNCI</named-content>; 3, <abbrev xmlns:xlink="http://www.w3.org/1999/xlink" xlink:title="Stéphane Dumont Insect Collection (private collection)" id="ABBRID0EWYBI" xlink:type="simple">CSDU</abbrev>); same except: 2VII2015 (5, <abbrev xmlns:xlink="http://www.w3.org/1999/xlink" xlink:title="Stéphane Dumont Insect Collection (private collection)" id="ABBRID0E1YBI" xlink:type="simple">CSDU</abbrev>); Montreal, 11875, rue Zotique-Racicot (45.5424, -73.6901), beaten from <italic><tp:taxon-name><tp:taxon-name-part taxon-name-part-type="genus" reg="Celtis">Celtis</tp:taxon-name-part> <tp:taxon-name-part taxon-name-part-type="species" reg="occidentalis">occidentalis</tp:taxon-name-part></tp:taxon-name></italic>, 8VII2015, P. de Tonnancour &amp; S. Dumont (6, <abbrev xmlns:xlink="http://www.w3.org/1999/xlink" xlink:title="Pierre de Tonnancour Insect Collection (private collection)" id="ABBRID0EJZBI" xlink:type="simple">CPTO</abbrev>; 1, <abbrev xmlns:xlink="http://www.w3.org/1999/xlink" xlink:title="Stéphane Dumont Insect Collection (private collection)" id="ABBRID0ENZBI" xlink:type="simple">CSDU</abbrev>); same except: 12VII2015 (16:00), P. de Tonnancour (2, <abbrev xmlns:xlink="http://www.w3.org/1999/xlink" xlink:title="Pierre de Tonnancour Insect Collection (private collection)" id="ABBRID0ERZBI" xlink:type="simple">CPTO</abbrev>); same except: 9VII2015, S. Dumont (2, <named-content xmlns:xlink="http://www.w3.org/1999/xlink" content-type="dwc:institutional_code" xlink:type="simple">CMNC</named-content>; 2, <named-content xmlns:xlink="http://www.w3.org/1999/xlink" content-type="dwc:institutional_code" xlink:type="simple">CNCI</named-content>; 1, <abbrev xmlns:xlink="http://www.w3.org/1999/xlink" xlink:title="Stéphane Dumont Insect Collection (private collection)" id="ABBRID0E6ZBI" xlink:type="simple">CSDU</abbrev>); same except: 16VIII2015 (6, <named-content xmlns:xlink="http://www.w3.org/1999/xlink" content-type="dwc:institutional_code" xlink:type="simple">CMNC</named-content>; 6, <named-content xmlns:xlink="http://www.w3.org/1999/xlink" content-type="dwc:institutional_code" xlink:type="simple">CNCI</named-content>; 1, <abbrev xmlns:xlink="http://www.w3.org/1999/xlink" xlink:title="Stéphane Dumont Insect Collection (private collection)" id="ABBRID0EN1BI" xlink:type="simple">CSDU</abbrev>); 21VIII2015 (2, <abbrev xmlns:xlink="http://www.w3.org/1999/xlink" xlink:title="Stéphane Dumont Insect Collection (private collection)" id="ABBRID0ER1BI" xlink:type="simple">CSDU</abbrev>); 25-VIII-2015 (3, <abbrev xmlns:xlink="http://www.w3.org/1999/xlink" xlink:title="Stéphane Dumont Insect Collection (private collection)" id="ABBRID0EV1BI" xlink:type="simple">CSDU</abbrev>); same except: 1IX2015, P. de Tonnancour &amp; S. Dumont (21, <abbrev xmlns:xlink="http://www.w3.org/1999/xlink" xlink:title="Pierre de Tonnancour Insect Collection (private collection)" id="ABBRID0EZ1BI" xlink:type="simple">CPTO</abbrev>; 2, <abbrev xmlns:xlink="http://www.w3.org/1999/xlink" xlink:title="Stéphane Dumont Insect Collection (private collection)" id="ABBRID0E41BI" xlink:type="simple">CSDU</abbrev>); same except: 12X2015, S. Dumont (2, <abbrev xmlns:xlink="http://www.w3.org/1999/xlink" xlink:title="Stéphane Dumont Insect Collection (private collection)" id="ABBRID0EB2BI" xlink:type="simple">CSDU</abbrev>); same except: 22V2016 (3, <abbrev xmlns:xlink="http://www.w3.org/1999/xlink" xlink:title="Stéphane Dumont Insect Collection (private collection)" id="ABBRID0EF2BI" xlink:type="simple">CSDU</abbrev>); same except: 24V2016 (5, <abbrev xmlns:xlink="http://www.w3.org/1999/xlink" xlink:title="Stéphane Dumont Insect Collection (private collection)" id="ABBRID0EJ2BI" xlink:type="simple">CSDU</abbrev>); MRC Vaudreuil-Soulanges, Terrasse-Vaudreuil, 30V2016 (01:00), UV + porch light, P. de Tonnancour (1, <abbrev xmlns:xlink="http://www.w3.org/1999/xlink" xlink:title="Pierre de Tonnancour Insect Collection (private collection)" id="ABBRID0EN2BI" xlink:type="simple">CPTO</abbrev>); Montreal, Parc Zotique-Racicot (45.5424, -73.6874), 7VI2016, beaten from <italic><tp:taxon-name><tp:taxon-name-part taxon-name-part-type="genus" reg="Celtis">Celtis</tp:taxon-name-part> <tp:taxon-name-part taxon-name-part-type="species" reg="occidentalis">occidentalis</tp:taxon-name-part></tp:taxon-name></italic>, S. Dumont (9, <abbrev xmlns:xlink="http://www.w3.org/1999/xlink" xlink:title="Stéphane Dumont Insect Collection (private collection)" id="ABBRID0E32BI" xlink:type="simple">CSDU</abbrev>); same except: 14VI2016 (1, <abbrev xmlns:xlink="http://www.w3.org/1999/xlink" xlink:title="Stéphane Dumont Insect Collection (private collection)" id="ABBRID0EA3BI" xlink:type="simple">CSDU</abbrev>); same except: 27VI2016, UV light (1, <abbrev xmlns:xlink="http://www.w3.org/1999/xlink" xlink:title="Stéphane Dumont Insect Collection (private collection)" id="ABBRID0EE3BI" xlink:type="simple">CSDU</abbrev>); MRC Vaudreuil-Soulanges, Terrasse-Vaudreuil, 27VI2016 (22:45), UV + porch light, P. de Tonnancour (1, <abbrev xmlns:xlink="http://www.w3.org/1999/xlink" xlink:title="Pierre de Tonnancour Insect Collection (private collection)" id="ABBRID0EI3BI" xlink:type="simple">CPTO</abbrev>); Montreal, Parc Zotique-Racicot (45.5424, -73.6874), 30VI2016, beaten from <italic><tp:taxon-name><tp:taxon-name-part taxon-name-part-type="genus" reg="Celtis">Celtis</tp:taxon-name-part> <tp:taxon-name-part taxon-name-part-type="species" reg="occidentalis">occidentalis</tp:taxon-name-part></tp:taxon-name></italic>, S. Dumont (10, <abbrev xmlns:xlink="http://www.w3.org/1999/xlink" xlink:title="Claude Chantal Insect Collection (private collection)" id="ABBRID0EX3BI" xlink:type="simple">CCCH</abbrev>; 7, <abbrev xmlns:xlink="http://www.w3.org/1999/xlink" xlink:title="Stéphane Dumont Insect Collection (private collection)" id="ABBRID0E23BI" xlink:type="simple">CSDU</abbrev>); same except: 8VIII2016 (13, <abbrev xmlns:xlink="http://www.w3.org/1999/xlink" xlink:title="Stéphane Dumont Insect Collection (private collection)" id="ABBRID0E63BI" xlink:type="simple">CSDU</abbrev>); same except: 18VIII2016 (3, <abbrev xmlns:xlink="http://www.w3.org/1999/xlink" xlink:title="Stéphane Dumont Insect Collection (private collection)" id="ABBRID0ED4BI" xlink:type="simple">CSDU</abbrev>).</p></tp:treatment-sec><ref-list><ref id="B37"><mixed-citation xmlns:xlink="http://www.w3.org/1999/xlink" xlink:type="simple">
          <person-group><name name-style="western"><surname>Schoof</surname><given-names>HF</given-names></name></person-group> (<year>1942</year>) <source>The genus <italic><tp:taxon-name><tp:taxon-name-part taxon-name-part-type="genus">Conotrachelus</tp:taxon-name-part></tp:taxon-name></italic> Dejean (<tp:taxon-name><tp:taxon-name-part taxon-name-part-type="order">Coleoptera</tp:taxon-name-part></tp:taxon-name>: <tp:taxon-name><tp:taxon-name-part taxon-name-part-type="family">Curculionidae</tp:taxon-name-part></tp:taxon-name>) in the North Central United States.</source> <publisher-name>Contribution to the Entomological Laboratories of the University of Illinois</publisher-name>, <publisher-loc>University of Illinois Press</publisher-loc>, <size units="page">170 pp</size>.</mixed-citation></ref><ref id="B35"><mixed-citation xmlns:xlink="http://www.w3.org/1999/xlink" xlink:type="simple">
          <institution xlink:type="simple">QuéBio</institution> (<year>2016</year>) <source>Public trees of Montreal</source>. <ext-link xlink:type="simple" ext-link-type="uri" xlink:href="http://www.quebio.ca/en/arbresmtl">http://www.quebio.ca/en/arbresmtl</ext-link> [accessed April 20, 2016]</mixed-citation></ref><ref id="B30"><mixed-citation xmlns:xlink="http://www.w3.org/1999/xlink" xlink:type="simple">
          <person-group><name name-style="western"><surname>O’Brien</surname><given-names>CW</given-names></name><name name-style="western"><surname>Wibmer</surname><given-names>GJ</given-names></name></person-group> (<year>1982</year>) <article-title>Annotated checklist of the weevils (<tp:taxon-name><tp:taxon-name-part taxon-name-part-type="family">Curculionidae</tp:taxon-name-part></tp:taxon-name> sensu lato) of North America, Central America, and the West Indies (<tp:taxon-name><tp:taxon-name-part taxon-name-part-type="order">Coleoptera</tp:taxon-name-part></tp:taxon-name>: <tp:taxon-name><tp:taxon-name-part taxon-name-part-type="superfamily">Curculionoidea</tp:taxon-name-part></tp:taxon-name>)</article-title>. <source>Memoirs of the American Entomological Institute</source> <volume>34</volume>: ix + <fpage>1</fpage>–<lpage>382</lpage>.</mixed-citation></ref></ref-list></tp:taxon-treatment>
