# Supplementary material for: New Curculionoidea (Coleoptera) records for Quebec, Canada
Source: Zookeys. 2017 Jun 21;(681):95–117. doi: 10.3897/zookeys.681.12469 (PMC5523881; doi:10.3897/zookeys.681.12469)
Supplement: XML Treatment for Conotrachelus pusillus [file zookeys.681.12469-treatment26.xml]

<!DOCTYPE tp:taxon-treatment
  PUBLIC "-//TaxonX//DTD Taxonomic Treatment Publishing DTD v0 20100105//EN" "tax-treatment-NSO.dtd">
<tp:taxon-treatment xmlns:tp="http://www.plazi.org/taxpub"><tp:treatment-meta><kwd-group><label>Taxon classification</label><kwd><named-content xmlns:xlink="http://www.w3.org/1999/xlink" content-type="kingdom">Animalia</named-content></kwd><kwd><named-content xmlns:xlink="http://www.w3.org/1999/xlink" content-type="order">Coleoptera</named-content></kwd><kwd><named-content xmlns:xlink="http://www.w3.org/1999/xlink" content-type="family">Curculionidae</named-content></kwd></kwd-group><mixed-citation publication-type="journal"><person-group><name><surname>de Tonnancour</surname><given-names>Pierre</given-names></name><name><surname>Anderson</surname><given-names>Robert S.</given-names></name><name><surname>Bouchard</surname><given-names>Patrice</given-names></name><name><surname>Chantal</surname><given-names>Claude</given-names></name><name><surname>Dumont</surname><given-names>Stéphane</given-names></name><name><surname>Vigneault</surname><given-names>Robert</given-names></name></person-group><article-title>New <tp:taxon-name><tp:taxon-name-part taxon-name-part-type="superfamily">Curculionoidea</tp:taxon-name-part></tp:taxon-name> (<tp:taxon-name><tp:taxon-name-part taxon-name-part-type="order">Coleoptera</tp:taxon-name-part></tp:taxon-name>) records for Quebec, Canada</article-title><source>Zookeys</source><day>21</day><month>6</month><year>2017</year><volume>2017</volume><issue>681</issue><fpage>95</fpage><lpage>117</lpage><pub-id pub-id-type="doi">10.3897/zookeys.681.12469</pub-id></mixed-citation></tp:treatment-meta><tp:nomenclature><tp:taxon-name>
                  <tp:taxon-name-part taxon-name-part-type="genus" reg="Conotrachelus">Conotrachelus</tp:taxon-name-part>
                  <tp:taxon-name-part taxon-name-part-type="species" reg="pusillus">pusillus</tp:taxon-name-part>
                </tp:taxon-name><tp:taxon-authority>LeConte, 1878, new to Canada</tp:taxon-authority><tp:nomenclature-citation-list><tp:nomenclature-citation><tp:taxon-name>
                  
                  
                </tp:taxon-name><comment>Species identification confirmed by RSA, 2015, 2016 </comment></tp:nomenclature-citation></tp:nomenclature-citation-list></tp:nomenclature><tp:treatment-sec sec-type="notes" id="SECID0EN5BI"><title>Note.</title><p>This native species was previously known to occur in eastern North America from New York and Florida to Kansas and Texas (<xref ref-type="bibr" rid="B30">O’Brien and Wibmer 1982</xref>). Host plants are unknown.</p></tp:treatment-sec><tp:treatment-sec sec-type="Specimen data" id="SECID0EY5BI"><title>Specimen data.</title><p>[MRC Deux-Montagnes] Parc national d’Oka, composting site, 23VII2011, R. Vigneault (1, <abbrev xmlns:xlink="http://www.w3.org/1999/xlink" xlink:title="Robert Vigneault Insect Collection" id="ABBRID0E55BI" xlink:type="simple">CRVI</abbrev>); same except: plage d’Oka, 2VIII2011 (1, <abbrev xmlns:xlink="http://www.w3.org/1999/xlink" xlink:title="Robert Vigneault Insect Collection" id="ABBRID0EC6BI" xlink:type="simple">CRVI</abbrev>); [MRC Marguerite-D’Youville] Varennes, 8IX2015, attracted to UV lamp, C. Chantal (1, <abbrev xmlns:xlink="http://www.w3.org/1999/xlink" xlink:title="Claude Chantal Insect Collection (private collection)" id="ABBRID0EG6BI" xlink:type="simple">CCCH</abbrev>); MRC Deux-Montagnes, Parc national d’Oka, 21VII2015 (1:00), beaten from foliage of <italic><tp:taxon-name><tp:taxon-name-part taxon-name-part-type="genus" reg="Carya">Carya</tp:taxon-name-part> <tp:taxon-name-part taxon-name-part-type="species" reg="ovata">ovata</tp:taxon-name-part></tp:taxon-name></italic>, P. de Tonnancour (1, <abbrev xmlns:xlink="http://www.w3.org/1999/xlink" xlink:title="Pierre de Tonnancour Insect Collection (private collection)" id="ABBRID0EV6BI" xlink:type="simple">CPTO</abbrev>).</p></tp:treatment-sec><ref-list><ref id="B30"><mixed-citation xmlns:xlink="http://www.w3.org/1999/xlink" xlink:type="simple">
          <person-group><name name-style="western"><surname>O’Brien</surname><given-names>CW</given-names></name><name name-style="western"><surname>Wibmer</surname><given-names>GJ</given-names></name></person-group> (<year>1982</year>) <article-title>Annotated checklist of the weevils (<tp:taxon-name><tp:taxon-name-part taxon-name-part-type="family">Curculionidae</tp:taxon-name-part></tp:taxon-name> sensu lato) of North America, Central America, and the West Indies (<tp:taxon-name><tp:taxon-name-part taxon-name-part-type="order">Coleoptera</tp:taxon-name-part></tp:taxon-name>: <tp:taxon-name><tp:taxon-name-part taxon-name-part-type="superfamily">Curculionoidea</tp:taxon-name-part></tp:taxon-name>)</article-title>. <source>Memoirs of the American Entomological Institute</source> <volume>34</volume>: ix + <fpage>1</fpage>–<lpage>382</lpage>.</mixed-citation></ref></ref-list></tp:taxon-treatment>
